# Supplementary material for: catena-Poly[[[di-μ2-hydroxido-bis­[(di-2-pyridylamine)nickel(II)]]-μ-fumarato] dihydrate]
Source: Acta Crystallogr Sect E Struct Rep Online. 2009 Apr 18;65(Pt 5):m535–6. doi: 10.1107/S1600536809013580 (PMC2977588; doi:10.1107/S1600536809013580)
Supplement: Supplementary file 1 [file e-65-0m535-sup1.cif]

##############################################################################
###                                                                        ###
###        Electronic paper (Acta Crystallographica Section E)             ###
###                                                                        ###
##############################################################################
#                                                                            #
# This CIF contains the data in a paper accepted for publication in Acta     #
# Crystallographica Section E. It conforms to the requirements of Notes      #
# for Authors for Section E, and has been peer reviewed under the auspices   #
# of the IUCr Commission on Journals.                                        #
#                                                                            #
# Full details of the Crystallographic Information File format               #
# are given in the paper "The Crystallographic Information File (CIF):       #
# a New Standard Archive File for Crystallography" by S. R. Hall, F. H.      #
# Allen and I. D. Brown [Acta Cryst. (1991), A47, 655-685].                  #
#                                                                            #
# The current version of the core CIF dictionary is obtainable from          #
# ftp://ftp.iucr.org/pub/cif_core.dic. The current version number is 2.4.    #
#                                                                            #
# Software is freely available for graphical display of the structure(s) in  #
# this CIF.  For information consult the CIF home page http://www.iucr.org/  #
# cif/home.html                                                              #
#                                                                            #
# This file may be used for bona fide research purposes within the           #
# scientific community so long as proper attribution is given to the journal # 
# article from which it was obtained.                                        #
#                                                                            #
##############################################################################
                                             
data_I
_audit_creation_method     SHELXL-97
_chemical_name_systematic
;
<i>catena</i>-Poly[[[di-\m~2~hydroxido-bis[(di-2-pyridylamine)nickel(II)]]-\m-
fumarato] dihydrate]
;
_chemical_name_common     ?
_chemical_formula_moiety     'C24 H22 N6 Ni2 O6, 2(H2 O)'
_chemical_formula_sum     'C24 H26 N6 Ni2 O8'
_chemical_formula_iupac     '[Ni2 (C4 H2 O4) (O H)2 (C10 H9 N3)2], 2H2 O'
_chemical_formula_weight     643.92
_chemical_melting_point     ?
_symmetry_cell_setting     triclinic
_symmetry_space_group_name_H-M     'P -1'
_symmetry_space_group_name_Hall     '-P 1'
loop_
    _symmetry_equiv_pos_as_xyz
    'x, y, z'
    '-x, -y, -z'
_cell_length_a     8.135(2)
_cell_length_b     8.834(3)
_cell_length_c     10.015(3)
_cell_angle_alpha     70.545(4)
_cell_angle_beta     71.103(4)
_cell_angle_gamma     75.785(4)
_cell_volume     634.3(3)
_cell_formula_units_Z     1
_cell_measurement_reflns_used     2216
_cell_measurement_theta_min     2.24
_cell_measurement_theta_max     25.09
_cell_measurement_temperature     298(2)
_exptl_crystal_description     block
_exptl_crystal_colour     green
_exptl_crystal_size_max     0.22
_exptl_crystal_size_mid     0.18
_exptl_crystal_size_min     0.12
_exptl_crystal_density_diffrn     1.686
_exptl_crystal_density_meas     ?
_exptl_crystal_density_method     'not measured'
_exptl_crystal_F_000     332
_exptl_absorpt_coefficient_mu     1.547
_exptl_absorpt_correction_type     multi-scan
_exptl_absorpt_process_details     '(SADABS; Bruker, 2004)'
_exptl_absorpt_correction_T_min     0.7272
_exptl_absorpt_correction_T_max     0.8362
_exptl_special_details
;
;
_diffrn_ambient_temperature     298(2)
_diffrn_radiation_type     MoK\a
_diffrn_radiation_wavelength     0.71073
_diffrn_radiation_source     'fine-focus sealed tube'
_diffrn_radiation_monochromator     graphite
_diffrn_measurement_device_type     'Bruker APEXII area-detector'
_diffrn_measurement_method     '\f and \w'
_diffrn_detector_area_resol_mean     ?
_diffrn_reflns_number     3238
_diffrn_reflns_av_R_equivalents     0.0143
_diffrn_reflns_av_sigmaI/netI     0.0278
_diffrn_reflns_theta_min     2.24
_diffrn_reflns_theta_max     25.09
_diffrn_reflns_theta_full     25.09
_diffrn_measured_fraction_theta_max     0.978
_diffrn_measured_fraction_theta_full     0.978
_diffrn_reflns_limit_h_min     -9
_diffrn_reflns_limit_h_max     9
_diffrn_reflns_limit_k_min     -10
_diffrn_reflns_limit_k_max     9
_diffrn_reflns_limit_l_min     -11
_diffrn_reflns_limit_l_max     11
_diffrn_standards_number     0
_diffrn_standards_interval_count     ?
_diffrn_standards_interval_time     ?
_diffrn_standards_decay_%     ?
_refine_special_details
;
Refinement of <i>F</i>^2^ against ALL reflections. The weighted <i>R</i>-factor
<i>wR</i> and goodness of fit <i>S</i> are based on <i>F</i>^2^, conventional
<i>R</i>-factors <i>R</i> are based on <i>F</i>, with <i>F</i> set to zero for
negative <i>F</i>^2^. The threshold expression of <i>F</i>^2^ >
\s(<i>F</i>^2^) is used only for calculating <i>R</i>-factors(gt) <i>etc</i>.
and is not relevant to the choice of reflections for refinement.
<i>R</i>-factors based on <i>F</i>^2^ are statistically about twice as large
as those based on <i>F</i>, and <i>R</i>- factors based on ALL data will be
even larger.
;
_reflns_number_total     2216
_reflns_number_gt     1984
_reflns_threshold_expression     I>2\s(I)
_refine_ls_structure_factor_coef     Fsqd
_refine_ls_matrix_type     full
_refine_ls_R_factor_all     0.0267
_refine_ls_R_factor_gt     0.0231
_refine_ls_wR_factor_gt     0.0616
_refine_ls_wR_factor_ref     0.0630
_refine_ls_goodness_of_fit_ref     0.950
_refine_ls_restrained_S_all     0.950
_refine_ls_number_reflns     2216
_refine_ls_number_parameters     190
_refine_ls_number_restraints     4
_refine_ls_hydrogen_treatment     mixed
_refine_ls_weighting_scheme     calc
_refine_ls_weighting_details
         'calc w=1/[\s^2^(Fo^2^)+(0.0374P)^2^+0.2972P] where P=(Fo^2^+2Fc^2^)/3'
_atom_sites_solution_hydrogens     geom
_atom_sites_solution_primary     direct
_atom_sites_solution_secondary     difmap
_refine_ls_shift/su_max     0.001
_refine_ls_shift/su_mean     0.000
_refine_diff_density_max     0.301
_refine_diff_density_min     -0.346
_refine_ls_extinction_method     none
_refine_ls_extinction_coef     ?
loop_
    _atom_type_symbol
    _atom_type_description
    _atom_type_scat_dispersion_real
    _atom_type_scat_dispersion_imag
    _atom_type_scat_source
    'C' 'C' 0.0033 0.0016
                         'International Tables Vol C Tables 4.2.6.8 and 6.1.1.4'
    'H' 'H' 0.0000 0.0000
                         'International Tables Vol C Tables 4.2.6.8 and 6.1.1.4'
    'N' 'N' 0.0061 0.0033
                         'International Tables Vol C Tables 4.2.6.8 and 6.1.1.4'
    'O' 'O' 0.0106 0.0060
                         'International Tables Vol C Tables 4.2.6.8 and 6.1.1.4'
    'Ni' 'Ni' 0.3393 1.1124
                         'International Tables Vol C Tables 4.2.6.8 and 6.1.1.4'
_computing_data_collection     'APEX2 (Bruker, 2004)'
_computing_cell_refinement     'SAINT (Bruker, 2004)'
_computing_data_reduction     'SAINT (Bruker, 2004)'
_computing_structure_solution     'SHELXS97 (Sheldrick, 2008)'
_computing_structure_refinement     'SHELXL97 (Sheldrick, 2008)'
_computing_molecular_graphics
;
ORTEPIII (Burnett & Johnson, 1996) and ORTEP-3 for Windows (Farrugia,
1997)
;
_computing_publication_material     'SHELXL97 (Sheldrick, 2008)'
loop_
    _atom_site_type_symbol
    _atom_site_label
    _atom_site_fract_x
    _atom_site_fract_y
    _atom_site_fract_z
    _atom_site_U_iso_or_equiv
    _atom_site_adp_type
    _atom_site_calc_flag
    _atom_site_refinement_flags
    _atom_site_occupancy
    _atom_site_disorder_assembly
    _atom_site_disorder_group
    Ni Ni1 0.04021(3) 0.15037(3) 0.87985(3) 0.02129(10) Uani d . 1 . .
    N N1 -0.0829(2) 0.3069(2) 0.73316(19) 0.0298(4) Uani d . 1 . .
    N N2 -0.0529(2) 0.5376(2) 0.7868(2) 0.0345(4) Uani d . 1 . .
    H H2B -0.1179 0.6218 0.8116 0.041 Uiso calc R 1 . .
    N N3 0.1739(2) 0.3286(2) 0.85495(19) 0.0287(4) Uani d . 1 . .
    O O1 0.2311(2) 0.0443(2) 0.70594(17) 0.0452(4) Uani d . 1 . .
    C C12 0.5204(3) -0.0107(3) 0.5612(2) 0.0325(5) Uani d . 1 . .
    H H12 0.6387 -0.0250 0.5576 0.039 Uiso calc R 1 . .
    O O1W 0.1972(2) 0.1399(2) 0.22330(18) 0.0381(4) Uani d D 1 . .
    O O4 0.13677(18) -0.00305(18) 1.03993(15) 0.0272(3) Uani d D 1 . .
    C C1 -0.1404(3) 0.2457(3) 0.6520(2) 0.0369(5) Uani d . 1 . .
    H H1 -0.1120 0.1347 0.6615 0.044 Uiso calc R 1 . .
    C C2 -0.2378(3) 0.3391(3) 0.5568(3) 0.0423(6) Uani d . 1 . .
    H H2 -0.2765 0.2925 0.5039 0.051 Uiso calc R 1 . .
    C C3 -0.2782(3) 0.5056(3) 0.5407(3) 0.0440(6) Uani d . 1 . .
    H H3 -0.3457 0.5719 0.4776 0.053 Uiso calc R 1 . .
    C C4 -0.2178(3) 0.5707(3) 0.6181(3) 0.0396(6) Uani d . 1 . .
    H H4 -0.2429 0.6819 0.6076 0.048 Uiso calc R 1 . .
    C C5 -0.1178(3) 0.4688(3) 0.7134(2) 0.0304(5) Uani d . 1 . .
    C C6 0.1043(3) 0.4872(3) 0.8252(2) 0.0301(5) Uani d . 1 . .
    C C7 0.1878(3) 0.6062(3) 0.8296(3) 0.0376(5) Uani d . 1 . .
    H H7 0.1352 0.7144 0.8122 0.045 Uiso calc R 1 . .
    C C8 0.3477(3) 0.5600(3) 0.8600(3) 0.0420(6) Uani d . 1 . .
    H H8 0.4049 0.6367 0.8643 0.050 Uiso calc R 1 . .
    C C9 0.4246(3) 0.3974(3) 0.8844(3) 0.0393(6) Uani d . 1 . .
    H H9 0.5349 0.3642 0.9026 0.047 Uiso calc R 1 . .
    C C10 0.3345(3) 0.2878(3) 0.8812(2) 0.0336(5) Uani d . 1 . .
    H H10 0.3861 0.1792 0.8978 0.040 Uiso calc R 1 . .
    C C11 0.3878(3) -0.0135(3) 0.7062(2) 0.0324(5) Uani d . 1 . .
    O O2 0.4437(2) -0.0761(2) 0.81955(17) 0.0375(4) Uani d . 1 . .
    H H1WB 0.168(4) 0.101(4) 0.169(3) 0.080 Uiso d D 1 . .
    H H1WA 0.3066(15) 0.122(4) 0.212(4) 0.080 Uiso d D 1 . .
    H H4A 0.231(3) -0.046(4) 0.995(3) 0.080 Uiso d D 1 . .
loop_
    _atom_site_aniso_label
    _atom_site_aniso_U_11
    _atom_site_aniso_U_22
    _atom_site_aniso_U_33
    _atom_site_aniso_U_12
    _atom_site_aniso_U_13
    _atom_site_aniso_U_23
    Ni1 0.02217(15) 0.02005(15) 0.02074(14) -0.00466(10) -0.00701(10)
                                                                    -0.00218(10)
    N1 0.0313(10) 0.0283(10) 0.0282(9) -0.0074(8) -0.0095(8) -0.0020(8)
    N2 0.0349(10) 0.0271(10) 0.0419(11) 0.0016(8) -0.0124(9) -0.0125(8)
    N3 0.0310(10) 0.0258(10) 0.0280(9) -0.0063(8) -0.0081(7) -0.0041(8)
    O1 0.0312(9) 0.0669(12) 0.0337(9) 0.0070(8) -0.0072(7) -0.0209(9)
    C12 0.0292(11) 0.0306(12) 0.0344(11) 0.0016(9) -0.0073(9) -0.0103(10)
    O1W 0.0398(9) 0.0352(9) 0.0442(10) -0.0011(7) -0.0164(8) -0.0153(8)
    O4 0.0272(8) 0.0269(8) 0.0266(7) -0.0062(6) -0.0091(6) -0.0031(6)
    C1 0.0461(14) 0.0333(13) 0.0332(12) -0.0124(11) -0.0153(11) -0.0025(10)
    C2 0.0474(15) 0.0483(15) 0.0354(13) -0.0157(12) -0.0177(11) -0.0045(11)
    C3 0.0381(13) 0.0496(16) 0.0384(13) -0.0048(11) -0.0190(11) 0.0024(12)
    C4 0.0355(13) 0.0334(13) 0.0412(13) -0.0023(10) -0.0114(11) -0.0003(11)
    C5 0.0272(11) 0.0302(12) 0.0292(11) -0.0058(9) -0.0048(9) -0.0041(9)
    C6 0.0345(12) 0.0298(12) 0.0243(10) -0.0090(9) -0.0044(9) -0.0057(9)
    C7 0.0472(14) 0.0295(12) 0.0362(12) -0.0086(11) -0.0107(11) -0.0078(10)
    C8 0.0496(15) 0.0415(15) 0.0423(13) -0.0210(12) -0.0125(11) -0.0108(11)
    C9 0.0346(13) 0.0443(15) 0.0411(13) -0.0139(11) -0.0123(11) -0.0066(11)
    C10 0.0308(12) 0.0336(12) 0.0348(12) -0.0074(10) -0.0083(9) -0.0061(10)
    C11 0.0325(12) 0.0312(12) 0.0327(12) -0.0020(10) -0.0068(10) -0.0118(10)
    O2 0.0350(9) 0.0420(10) 0.0322(8) 0.0022(7) -0.0102(7) -0.0108(7)
_geom_special_details
;
All e.s.d.'s (except the e.s.d. in the dihedral angle between two l.s. planes)
are estimated using the full covariance matrix. The cell e.s.d.'s are taken
into account individually in the estimation of e.s.d.'s in distances, angles
and torsion angles; correlations between e.s.d.'s in cell parameters are only
used when they are defined by crystal symmetry. An approximate (isotropic)
treatment of cell e.s.d.'s is used for estimating e.s.d.'s involving l.s.
planes.
;
loop_
    _geom_bond_atom_site_label_1
    _geom_bond_atom_site_label_2
    _geom_bond_site_symmetry_2
    _geom_bond_distance
    _geom_bond_publ_flag
    Ni1 O4 . 1.9671(15) y
    Ni1 O4 2_557 1.9713(15) y
    Ni1 N1 . 1.9984(18) y
    Ni1 N3 . 2.0314(18) y
    Ni1 O1 . 2.2232(16) y
    Ni1 Ni1 2_557 2.9753(8) y
    N1 C5 . 1.347(3) ?
    N1 C1 . 1.355(3) ?
    N2 C5 . 1.377(3) ?
    N2 C6 . 1.381(3) ?
    N2 H2B . 0.8600 ?
    N3 C6 . 1.347(3) ?
    N3 C10 . 1.354(3) ?
    O1 C11 . 1.252(3) ?
    C12 C12 2_656 1.313(4) ?
    C12 C11 . 1.499(3) ?
    C12 H12 . 0.9300 ?
    O1W H1WB . 0.85(3) ?
    O1W H1WA . 0.840(10) ?
    O4 Ni1 2_557 1.9713(15) ?
    O4 H4A . 0.83(3) ?
    C1 C2 . 1.364(3) ?
    C1 H1 . 0.9300 ?
    C2 C3 . 1.392(4) ?
    C2 H2 . 0.9300 ?
    C3 C4 . 1.362(4) ?
    C3 H3 . 0.9300 ?
    C4 C5 . 1.397(3) ?
    C4 H4 . 0.9300 ?
    C6 C7 . 1.404(3) ?
    C7 C8 . 1.365(3) ?
    C7 H7 . 0.9300 ?
    C8 C9 . 1.392(4) ?
    C8 H8 . 0.9300 ?
    C9 C10 . 1.364(3) ?
    C9 H9 . 0.9300 ?
    C10 H10 . 0.9300 ?
    C11 O2 . 1.263(3) ?
loop_
    _geom_angle_atom_site_label_1
    _geom_angle_atom_site_label_2
    _geom_angle_atom_site_label_3
    _geom_angle_site_symmetry_1
    _geom_angle_site_symmetry_3
    _geom_angle
    _geom_angle_publ_flag
    O4 Ni1 O4 . 2_557 81.87(6) ?
    O4 Ni1 N1 . . 173.85(7) ?
    O4 Ni1 N1 2_557 . 94.01(7) ?
    O4 Ni1 N3 . . 94.06(7) ?
    O4 Ni1 N3 2_557 . 161.16(7) ?
    N1 Ni1 N3 . . 88.38(7) ?
    O4 Ni1 O1 . . 94.61(6) ?
    O4 Ni1 O1 2_557 . 101.31(7) ?
    N1 Ni1 O1 . . 90.68(7) ?
    N3 Ni1 O1 . . 97.33(7) ?
    O4 Ni1 Ni1 . 2_557 40.99(4) ?
    O4 Ni1 Ni1 2_557 2_557 40.88(4) ?
    N1 Ni1 Ni1 . 2_557 134.72(5) ?
    N3 Ni1 Ni1 . 2_557 132.37(5) ?
    O1 Ni1 Ni1 . 2_557 100.55(5) ?
    C5 N1 C1 . . 117.87(19) ?
    C5 N1 Ni1 . . 124.23(15) ?
    C1 N1 Ni1 . . 117.85(15) ?
    C5 N2 C6 . . 127.58(19) ?
    C5 N2 H2B . . 116.2 ?
    C6 N2 H2B . . 116.2 ?
    C6 N3 C10 . . 117.40(19) ?
    C6 N3 Ni1 . . 122.94(15) ?
    C10 N3 Ni1 . . 119.42(15) ?
    C11 O1 Ni1 . . 123.67(14) ?
    C12 C12 C11 2_656 . 124.0(3) ?
    C12 C12 H12 2_656 . 118.0 ?
    C11 C12 H12 . . 118.0 ?
    H1WB O1W H1WA . . 112(2) ?
    Ni1 O4 Ni1 . 2_557 98.13(6) ?
    Ni1 O4 H4A . . 103(2) ?
    Ni1 O4 H4A 2_557 . 111(3) ?
    N1 C1 C2 . . 123.1(2) ?
    N1 C1 H1 . . 118.4 ?
    C2 C1 H1 . . 118.4 ?
    C1 C2 C3 . . 118.5(2) ?
    C1 C2 H2 . . 120.8 ?
    C3 C2 H2 . . 120.8 ?
    C4 C3 C2 . . 119.5(2) ?
    C4 C3 H3 . . 120.3 ?
    C2 C3 H3 . . 120.3 ?
    C3 C4 C5 . . 119.4(2) ?
    C3 C4 H4 . . 120.3 ?
    C5 C4 H4 . . 120.3 ?
    N1 C5 N2 . . 119.92(19) ?
    N1 C5 C4 . . 121.6(2) ?
    N2 C5 C4 . . 118.5(2) ?
    N3 C6 N2 . . 120.05(19) ?
    N3 C6 C7 . . 122.1(2) ?
    N2 C6 C7 . . 117.8(2) ?
    C8 C7 C6 . . 118.8(2) ?
    C8 C7 H7 . . 120.6 ?
    C6 C7 H7 . . 120.6 ?
    C7 C8 C9 . . 119.6(2) ?
    C7 C8 H8 . . 120.2 ?
    C9 C8 H8 . . 120.2 ?
    C10 C9 C8 . . 118.5(2) ?
    C10 C9 H9 . . 120.8 ?
    C8 C9 H9 . . 120.8 ?
    N3 C10 C9 . . 123.5(2) ?
    N3 C10 H10 . . 118.2 ?
    C9 C10 H10 . . 118.2 ?
    O1 C11 O2 . . 125.1(2) ?
    O1 C11 C12 . . 118.0(2) ?
    O2 C11 C12 . . 116.88(19) ?
loop_
    _geom_hbond_atom_site_label_D
    _geom_hbond_atom_site_label_H
    _geom_hbond_atom_site_label_A
    _geom_hbond_site_symmetry_A
    _geom_hbond_distance_DH
    _geom_hbond_distance_HA
    _geom_hbond_distance_DA
    _geom_hbond_angle_DHA
    O4 H4A O2 . 0.83(3) 2.068(16) 2.848(2) 158(3)
    O1W H1WA O2 2_656 0.840(10) 1.912(10) 2.752(2) 178(3)
    O1W H1WB O4 1_554 0.85(3) 1.92(3) 2.765(2) 172(3)
    N2 H2B O1W 2_566 0.86 1.99 2.784(3) 153.0
data_global
_journal_date_recd_electronic     2009-04-07
_journal_date_accepted     2009-04-10
_journal_name_full     'Acta Crystallographica, Section E'
_journal_year     2009
_journal_volume     65
_journal_issue      5
_journal_page_first     m535
_journal_page_last     m536
_journal_paper_category     QM
_journal_coeditor_code     SJ2613
_publ_contact_author_name     'Jian Yu'
_publ_contact_author_address
;
Department of Chemistry,
Lishui University,
323000 Lishui, ZheJiang
People's Republic of China.
;
_publ_contact_author_email     'jianyu01@126.com'
_publ_contact_author_fax     '86 571-88303586'
_publ_contact_author_phone     '86 571-88303586'
_publ_section_title
;\
<i>catena</i>-Poly[[[di-\m~2~-hydroxido-bis[(di-2-pyridylamine)nickel(II)]]-\m-\
fumarato] dihydrate]
;
loop_
    _publ_author_name
    _publ_author_address
    'Jian Yu'
;
Department of Chemistry, Lishui University,
323000 Lishui, ZheJiang
People's Republic of China.
;
