# Supplementary material for: catena-Poly[[[di-μ2-hydroxido-bis­[(di-2-pyridylamine)nickel(II)]]-μ-fumarato] dihydrate]
Source: Acta Crystallogr Sect E Struct Rep Online. 2009 Apr 18;65(Pt 5):m535–6. doi: 10.1107/S1600536809013580 (PMC2977588; doi:10.1107/S1600536809013580)
Supplement: Supplementary file 2 [file e-65-0m535-Isup2.hkl]

# 
# h,k,l, Fc-squared, Fo-squared, sigma(Fo-squared) and status flag 
# 
data_I
_shelx_title ' 1 in P-1' 
_shelx_refln_list_code          4 
_shelx_F_calc_maximum       97.67 
_exptl_crystal_F_000       332.00 
_reflns_d_resolution_high  0.8381 
 
loop_ 
 _symmetry_equiv_pos_as_xyz 
 'x, y, z' 
 '-x, -y, -z' 
 
_cell_length_a     8.1346 
_cell_length_b     8.8341 
_cell_length_c    10.0146 
_cell_angle_alpha  70.545 
_cell_angle_beta   71.103 
_cell_angle_gamma  75.785 
 
_shelx_F_squared_multiplier     1.000 
 
loop_ 
 _refln_index_h 
 _refln_index_k 
 _refln_index_l 
 _refln_F_squared_calc 
 _refln_F_squared_meas 
 _refln_F_squared_sigma 
 _refln_observed_status 
   1   0   0     4913.39     5086.08     80.43 o 
   2   0   0       88.90      115.23      2.09 o 
   3   0   0      101.58      107.63      2.48 o 
   4   0   0       35.93       33.92      1.44 o 
   5   0   0      157.92      152.66      6.32 o 
   6   0   0       10.14       13.93      3.02 o 
   7   0   0       56.18       61.88      5.35 o 
   8   0   0       49.80       53.56      5.51 o 
   9   0   0       16.44       18.70      5.56 o 
  -8   1   0      123.68      122.75      8.22 o 
  -7   1   0      399.18      409.33      9.77 o 
  -6   1   0      915.47      927.13     16.81 o 
  -5   1   0      988.63      962.48     16.70 o 
  -4   1   0     1136.70     1205.22     19.68 o 
  -3   1   0       49.23       40.48      9.27 o 
  -2   1   0     1631.71     1693.54     25.70 o 
  -1   1   0      104.86      140.53      2.75 o 
   0   1   0       29.80       67.92      1.97 o 
   1   1   0      659.39      602.64      8.75 o 
   2   1   0      739.70      710.39     10.49 o 
   3   1   0       90.84      101.24      3.03 o 
   4   1   0        0.80        0.25      1.09 o 
   5   1   0       38.41       38.83      2.77 o 
   6   1   0      521.77      507.10     14.39 o 
   7   1   0      486.56      498.34     14.98 o 
   8   1   0      150.24      155.50      8.51 o 
   9   1   0      134.52      126.85      8.47 o 
  -8   2   0      235.28      196.22     40.72 o 
  -7   2   0      222.21      215.24      7.00 o 
  -6   2   0      357.17      330.71     13.24 o 
  -5   2   0      293.69      271.74      6.73 o 
  -4   2   0      582.82      577.69     10.75 o 
  -3   2   0       78.56       87.82      5.30 o 
  -2   2   0      873.63      888.32     10.96 o 
  -1   2   0        9.98       10.81      0.98 o 
   0   2   0     2382.22     2377.61     32.85 o 
   1   2   0     2665.98     2688.32     37.08 o 
   2   2   0     1765.48     1785.67     25.20 o 
   3   2   0      569.50      562.58      9.07 o 
   4   2   0     1391.40     1316.62     19.53 o 
   5   2   0      881.25      910.59     14.41 o 
   6   2   0     1405.90     1430.32     21.72 o 
   7   2   0      168.19      189.67      8.62 o 
   8   2   0        1.65       -2.56      3.77 o 
   9   2   0       35.14       32.17      5.36 o 
  -8   3   0      113.43      114.47      6.49 o 
  -7   3   0       13.16       16.29      3.58 o 
  -6   3   0      148.80      131.67      5.44 o 
  -5   3   0      124.08      124.68      4.61 o 
  -4   3   0       80.36       82.17      4.53 o 
  -3   3   0     1169.96     1187.56     19.41 o 
  -2   3   0       49.71       58.96      1.82 o 
  -1   3   0     1533.74     1598.64     22.65 o 
   0   3   0      166.01      164.77      3.85 o 
   1   3   0     4794.44     4745.74     65.10 o 
   2   3   0     4523.28     4382.09     80.70 o 
   3   3   0     1893.25     1916.28     27.54 o 
   4   3   0      716.05      681.00     11.20 o 
   5   3   0      417.18      415.27      8.00 o 
   6   3   0      102.58      109.62      5.75 o 
   7   3   0        2.42        4.22      3.48 o 
   8   3   0        6.49        4.87      3.78 o 
   9   3   0       23.78       21.86      5.62 o 
  -7   4   0        9.22        7.01      3.70 o 
  -6   4   0      150.39      160.42      6.31 o 
  -5   4   0     1942.83     1949.21     31.87 o 
  -4   4   0     1052.00     1038.94     18.12 o 
  -3   4   0     1389.40     1451.49     23.60 o 
  -2   4   0      726.83      718.02      9.65 o 
  -1   4   0      628.62      613.73     11.33 o 
   0   4   0      118.64      108.68      2.88 o 
   1   4   0      196.75      186.59      4.00 o 
   2   4   0       24.96       32.87      1.86 o 
   3   4   0      147.02      145.41      3.83 o 
   4   4   0      140.10      136.55      6.77 o 
   5   4   0       55.75       54.30      2.91 o 
   6   4   0      177.74      183.54      5.52 o 
   7   4   0      165.47      170.37      5.56 o 
   8   4   0      549.13      540.67     16.96 o 
  -7   5   0      185.10      192.82      8.55 o 
  -6   5   0       57.29       66.56      4.64 o 
  -5   5   0        2.14       -0.46      2.93 o 
  -4   5   0      112.31      106.52      5.83 o 
  -3   5   0      885.46      874.23     15.62 o 
  -2   5   0      173.59      168.31      3.71 o 
  -1   5   0      438.36      502.18      8.64 o 
   0   5   0       18.38       33.58      1.91 o 
   1   5   0        1.64        0.97      1.35 o 
   2   5   0      334.47      329.99      6.42 o 
   3   5   0      513.11      499.20      8.93 o 
   4   5   0      145.62      154.46      4.62 o 
   5   5   0      374.75      374.36      7.89 o 
   6   5   0      397.35      380.39      8.50 o 
   7   5   0      475.21      464.38     10.09 o 
   8   5   0      375.41      387.79     13.95 o 
  -6   6   0      109.10      117.72      6.24 o 
  -5   6   0       65.74       69.57      4.82 o 
  -4   6   0        4.40        7.19      2.82 o 
  -3   6   0        4.06        4.93      2.51 o 
  -2   6   0       51.66       57.97      5.63 o 
  -1   6   0      400.82      390.93     10.64 o 
   0   6   0     1241.64     1214.08     26.17 o 
   1   6   0     1780.29     1787.48     37.03 o 
   2   6   0      690.25      744.66     18.08 o 
   3   6   0      260.88      270.26      9.41 o 
   4   6   0      262.83      265.93      9.59 o 
   5   6   0       97.02      104.34      6.31 o 
   6   6   0      246.43      253.65     10.16 o 
   7   6   0      120.91      106.34      7.13 o 
   8   6   0       67.03       60.54      6.48 o 
  -5   7   0      111.29       49.38      7.70 o 
  -4   7   0       43.31       50.05      7.24 o 
  -3   7   0      152.07      135.51      9.27 o 
  -2   7   0      546.43      517.33     16.94 o 
  -1   7   0      660.80      694.97     16.94 o 
   0   7   0      982.65     1010.96     23.10 o 
   1   7   0      244.27      246.72      9.04 o 
   2   7   0       39.24       41.34      4.58 o 
   3   7   0      207.59      202.85      8.63 o 
   4   7   0        8.37        4.94      3.62 o 
   5   7   0        6.68        8.18      3.75 o 
   6   7   0        0.15       -0.93      3.70 o 
   7   7   0      332.83      340.26     13.01 o 
  -4   8   0       43.20       37.87      7.73 o 
  -3   8   0       39.39       37.73      6.94 o 
  -2   8   0       60.05       64.38      7.28 o 
   0   8   0       72.19       83.70      5.96 o 
   1   8   0        1.51       -0.24      3.19 o 
   2   8   0        2.14        2.23      3.74 o 
   3   8   0      159.20      163.74      8.16 o 
   4   8   0      140.58      129.28      7.66 o 
   5   8   0      270.35      267.07     10.97 o 
   6   8   0       89.79       85.31      7.40 o 
  -2   9   0        0.20        0.16      6.16 o 
   0   9   0       28.15       32.04      5.24 o 
   1   9   0      105.63      112.89      7.48 o 
   2   9   0      251.90      243.59     10.71 o 
   3   9   0      376.12      407.83     14.22 o 
   4   9   0      341.01      350.62     13.40 o 
   5   9   0      298.82      298.50     12.23 o 
  -4  -9   1      102.38       93.28      7.49 o 
  -3  -9   1       55.17       53.55      6.58 o 
  -2  -9   1      171.47      175.18      9.57 o 
  -1  -9   1      106.59       96.38      7.28 o 
   0  -9   1      223.12      222.04      9.91 o 
   1  -9   1      116.59      110.70      8.84 o 
   2  -9   1      124.65      129.20      9.84 o 
  -5  -8   1      237.86      253.86     11.40 o 
  -4  -8   1      642.32      648.76     18.70 o 
  -3  -8   1      936.35      963.69     24.13 o 
  -2  -8   1      259.22      270.53     10.41 o 
  -1  -8   1        0.99        1.11      3.94 o 
   0  -8   1       35.11       33.35      4.87 o 
   2  -8   1       81.70       81.71      8.04 o 
   3  -8   1        0.48        1.81      5.19 o 
   4  -8   1       57.51       47.75      8.16 o 
  -6  -7   1      196.89      207.87     10.20 o 
  -5  -7   1       61.52       64.82      5.82 o 
  -4  -7   1      290.74      324.51     11.65 o 
  -3  -7   1       48.96       50.05      5.25 o 
  -2  -7   1       21.78       27.01      4.37 o 
  -1  -7   1       25.54       26.75      4.31 o 
   0  -7   1       64.80       62.33      5.06 o 
   1  -7   1       88.06       96.16      6.02 o 
   2  -7   1      130.25      127.49      8.81 o 
   3  -7   1      571.19      544.71     18.31 o 
   4  -7   1      314.75      327.10     14.58 o 
   5  -7   1       62.78       52.62      7.94 o 
  -7  -6   1        4.04        3.49      4.46 o 
  -6  -6   1        0.20       -1.13      3.85 o 
  -5  -6   1        1.86        3.94      3.66 o 
  -4  -6   1       35.72       37.82      4.55 o 
  -3  -6   1      100.54      106.71      6.46 o 
  -2  -6   1      520.47      582.30     15.45 o 
  -1  -6   1     1759.68     1831.92     38.31 o 
   0  -6   1      612.25      649.07     16.07 o 
   1  -6   1      983.41     1005.60     22.36 o 
   2  -6   1      523.07      501.47     16.08 o 
   3  -6   1       81.57       92.03      7.14 o 
   4  -6   1        3.14        6.47      4.58 o 
   5  -6   1        2.55        1.04      5.59 o 
   6  -6   1       59.89       58.21      7.67 o 
  -7  -5   1      269.03      276.84     10.52 o 
  -6  -5   1       70.77       71.17      5.58 o 
  -5  -5   1      470.60      483.86     13.77 o 
  -4  -5   1      289.99      296.73      9.91 o 
  -3  -5   1      693.54      686.09     16.93 o 
  -2  -5   1      932.36      889.72     20.43 o 
  -1  -5   1      903.78      907.11     20.51 o 
   0  -5   1      614.17      664.16     15.70 o 
   1  -5   1      101.73      122.92      5.24 o 
   2  -5   1      222.21      228.34      4.48 o 
   3  -5   1      173.01      192.14      6.35 o 
   4  -5   1        0.24        0.06      2.35 o 
   5  -5   1       90.60      100.99      5.06 o 
   6  -5   1      107.17      112.89      5.59 o 
   7  -5   1       95.50       97.72      5.93 o 
  -8  -4   1      592.61      553.83     17.22 o 
  -7  -4   1      745.86      735.29     19.96 o 
  -6  -4   1       52.86       61.25      4.92 o 
  -5  -4   1      442.46      437.70     12.65 o 
  -4  -4   1       50.29       48.32      2.69 o 
  -3  -4   1     1308.00     1269.19     28.19 o 
  -2  -4   1      922.12      946.49     14.46 o 
  -1  -4   1      178.89      172.06      4.82 o 
   0  -4   1     1180.04     1215.60     17.75 o 
   1  -4   1       48.13       46.21      2.04 o 
   2  -4   1      178.18      171.45      3.47 o 
   3  -4   1     1459.41     1454.12     23.60 o 
   4  -4   1     1031.58     1082.48     34.21 o 
   5  -4   1      961.98      964.42     17.52 o 
   6  -4   1       84.05       81.09      4.56 o 
   7  -4   1       58.49       58.58      4.87 o 
  -8  -3   1        1.50        3.54      3.82 o 
  -7  -3   1      203.33      181.30      8.64 o 
  -6  -3   1      124.49      119.67      4.33 o 
  -5  -3   1       14.85       19.68      2.13 o 
  -4  -3   1       34.98       25.78      2.00 o 
  -3  -3   1      289.27      302.62      8.49 o 
  -2  -3   1     1104.75     1080.50     25.89 o 
  -1  -3   1      828.23      832.74     12.37 o 
   0  -3   1        5.92        5.58      1.77 o 
   1  -3   1      542.30      606.37      9.25 o 
   2  -3   1     1640.06     1702.84     20.58 o 
   3  -3   1     1708.41     1689.31     20.49 o 
   4  -3   1     2028.97     2053.18     32.45 o 
   5  -3   1      189.45      190.00      8.57 o 
   6  -3   1       23.76       21.74      3.02 o 
   7  -3   1        1.56        1.06      2.90 o 
   8  -3   1        0.96        1.73      3.33 o 
  -8  -2   1        0.21       -1.77      3.55 o 
  -7  -2   1       59.98       56.21      5.28 o 
  -6  -2   1      412.81      413.90     17.39 o 
  -5  -2   1      383.76      379.78     10.17 o 
  -4  -2   1     1884.38     1911.42     27.66 o 
  -3  -2   1     3148.91     3323.93     46.34 o 
  -2  -2   1      630.59      696.51     10.66 o 
  -1  -2   1     1544.60     1660.48     23.31 o 
   0  -2   1      350.67      375.32      8.47 o 
   1  -2   1      154.59      168.96      3.04 o 
   2  -2   1      206.52      207.43      3.20 o 
   3  -2   1      938.19      963.84     21.35 o 
   4  -2   1      605.10      655.21     11.78 o 
   5  -2   1       16.87       22.39      2.49 o 
   6  -2   1      136.75      129.47      5.10 o 
   7  -2   1      172.92      173.55      6.42 o 
   8  -2   1       36.75       40.80      4.45 o 
  -8  -1   1      154.44      147.81      8.85 o 
  -7  -1   1       63.38       66.74      5.58 o 
  -6  -1   1      692.25      679.70     17.96 o 
  -5  -1   1     1247.64     1265.61     19.11 o 
  -4  -1   1      624.92      640.92     10.37 o 
  -3  -1   1     1872.65     1896.57     26.91 o 
  -2  -1   1     2737.74     2745.57     38.01 o 
  -1  -1   1     1385.87     1396.71     19.53 o 
   1  -1   1     1340.31     1300.58     15.42 o 
   2  -1   1       40.37       36.23      1.02 o 
   3  -1   1      554.81      532.73      9.35 o 
   4  -1   1     1789.29     1829.64     28.69 o 
   5  -1   1     2217.76     2235.15     35.14 o 
   6  -1   1      606.19      598.73     14.75 o 
   7  -1   1      359.75      329.22      8.52 o 
   8  -1   1      235.01      204.09      7.00 o 
   9  -1   1      175.44      170.75     10.13 o 
  -8   0   1      349.20      360.45     13.59 o 
  -7   0   1      135.17      126.51      7.22 o 
  -6   0   1      103.32      105.28      6.03 o 
  -5   0   1       43.19       33.86      3.34 o 
  -4   0   1      195.54      194.61      4.95 o 
  -3   0   1        3.89        2.24      0.82 o 
  -2   0   1     6130.38     6008.38     81.72 o 
  -1   0   1      696.85      682.61      9.82 o 
   0   0   1     2769.64     2702.74     54.35 o 
   1   0   1     3452.39     3426.92     39.60 o 
   2   0   1       51.56       64.89      7.91 o 
   3   0   1     1519.07     1543.74     23.91 o 
   4   0   1       68.46       89.64      2.92 o 
   5   0   1      791.98      756.26     13.55 o 
   6   0   1      730.95      728.88     13.76 o 
   7   0   1      275.56      271.90     10.30 o 
   8   0   1        0.72       -0.25      3.66 o 
   9   0   1        3.41        7.94      4.70 o 
  -8   1   1        0.47        0.64      3.99 o 
  -7   1   1      145.83      168.09      8.73 o 
  -6   1   1        3.09        2.26      2.82 o 
  -5   1   1      232.68      239.68      9.51 o 
  -4   1   1      137.13      127.76      2.60 o 
  -3   1   1      686.38      700.51     11.25 o 
  -2   1   1     1162.83     1190.28     21.86 o 
  -1   1   1     8382.94     8150.48    116.64 o 
   0   1   1     4592.20     4320.41     58.81 o 
   1   1   1     4381.45     4229.43     84.35 o 
   2   1   1       38.17       40.32      2.32 o 
   3   1   1      669.32      669.24     15.24 o 
   4   1   1      115.13      110.07      2.97 o 
   5   1   1      210.92      226.96      7.69 o 
   6   1   1       32.69       34.46      3.63 o 
   7   1   1       46.46       45.87      4.47 o 
   8   1   1       51.42       44.52      5.05 o 
   9   1   1       50.15       42.90      5.51 o 
  -8   2   1      180.14      176.09     10.16 o 
  -7   2   1      410.85      402.56     10.07 o 
  -6   2   1      377.84      365.62      8.79 o 
  -5   2   1      282.04      300.45     11.43 o 
  -4   2   1     1140.09     1140.29     18.96 o 
  -3   2   1      850.10      848.18     14.24 o 
  -2   2   1     1546.40     1558.39     24.07 o 
  -1   2   1     1528.74     1548.02     23.55 o 
   1   2   1     4037.42     3740.30     74.91 o 
   2   2   1      227.83      222.22      6.10 o 
   3   2   1        3.78        4.65      1.38 o 
   4   2   1     1709.18     1679.99     24.39 o 
   5   2   1      211.46      200.63      4.68 o 
   6   2   1      646.23      663.66     13.45 o 
   7   2   1      700.02      701.70     18.79 o 
   8   2   1      183.71      189.07      9.19 o 
   9   2   1      192.46      175.27      9.41 o 
  -8   3   1      244.66      250.05      8.81 o 
  -7   3   1      335.91      334.96      9.23 o 
  -6   3   1       59.60       60.16      4.06 o 
  -5   3   1      215.15      204.18      6.12 o 
  -4   3   1      442.44      450.39      9.20 o 
  -3   3   1      273.54      281.27      6.20 o 
  -2   3   1       86.08       95.00      4.57 o 
  -1   3   1     1959.24     2038.63     42.22 o 
   0   3   1     2687.39     2741.02     55.68 o 
   1   3   1      743.36      716.23     15.66 o 
   2   3   1     2221.77     2243.57     45.95 o 
   3   3   1     3020.21     3101.40     63.32 o 
   4   3   1     3547.70     3524.42     49.47 o 
   5   3   1     1573.00     1516.58     29.28 o 
   6   3   1      178.44      176.87      4.92 o 
   7   3   1       29.15       33.82      4.50 o 
   8   3   1       34.69       38.80      4.88 o 
   9   3   1       17.28       14.69      5.30 o 
  -7   4   1        0.16        0.29      3.48 o 
  -6   4   1        0.02        0.53      2.73 o 
  -5   4   1       30.09       40.53      3.38 o 
  -4   4   1       97.12       96.08      4.27 o 
  -3   4   1      196.85      209.75      9.63 o 
  -2   4   1     1532.70     1552.23     24.68 o 
  -1   4   1       15.68       29.42      2.59 o 
   0   4   1      643.96      633.63     14.54 o 
   1   4   1      153.25      158.13      5.17 o 
   2   4   1     4279.51     4383.84     88.38 o 
   3   4   1      532.70      521.50      9.05 o 
   4   4   1      523.57      489.15      8.88 o 
   5   4   1       30.89       27.68      2.27 o 
   6   4   1        1.54        1.62      1.93 o 
   7   4   1      267.66      282.06      7.19 o 
   8   4   1        4.62        7.19      3.89 o 
   9   4   1       59.67       46.40      6.51 o 
  -7   5   1        0.56       -0.05      4.03 o 
  -6   5   1      367.37      373.58     10.04 o 
  -5   5   1      447.96      456.92     10.58 o 
  -4   5   1      473.37      448.11     13.55 o 
  -3   5   1      832.63      833.25     15.06 o 
  -2   5   1     1863.99     1880.51     23.26 o 
  -1   5   1      761.70      823.82     13.09 o 
   0   5   1      460.70      505.12      8.74 o 
   1   5   1      218.51      245.06      5.25 o 
   2   5   1      755.28      733.50     12.03 o 
   3   5   1      218.32      224.28      6.28 o 
   4   5   1        0.79        2.18      1.78 o 
   5   5   1      303.17      295.27      6.83 o 
   6   5   1      487.94      472.74     11.06 o 
   7   5   1      470.36      474.15     10.09 o 
   8   5   1      346.86      374.71     13.76 o 
  -6   6   1      159.62      170.27      7.53 o 
  -5   6   1        5.67        6.44      3.46 o 
  -4   6   1      179.85      169.44      9.20 o 
  -3   6   1      227.43      220.52     13.04 o 
  -2   6   1      426.11      409.33      9.03 o 
  -1   6   1      119.83      119.54      3.91 o 
   0   6   1       28.87       37.06      3.16 o 
   1   6   1      739.24      729.26     12.13 o 
   2   6   1      316.82      304.41     12.14 o 
   3   6   1      228.37      216.44      5.87 o 
   4   6   1      624.53      618.69     11.23 o 
   5   6   1      522.78      517.83     10.23 o 
   6   6   1      594.65      621.51     21.43 o 
   7   6   1      249.04      246.54      7.24 o 
   8   6   1      142.63      145.43      9.90 o 
  -5   7   1        0.14       -2.68      5.33 o 
  -4   7   1       35.22       44.92      6.86 o 
  -3   7   1        9.18       12.51      5.08 o 
  -2   7   1      135.83      120.56      8.19 o 
  -1   7   1     1002.95      987.56     22.16 o 
   0   7   1      911.47      910.87     21.05 o 
   1   7   1      729.81      712.78     17.66 o 
   2   7   1       19.51       17.03      3.34 o 
   3   7   1      308.61      304.23     10.22 o 
   4   7   1      388.96      390.24     12.36 o 
   5   7   1       21.28       24.04      4.43 o 
   6   7   1       61.82       66.41      6.08 o 
   7   7   1       10.06       15.34      5.08 o 
  -4   8   1       98.77      106.06      9.50 o 
  -3   8   1      267.78      229.36     12.07 o 
  -2   8   1      153.29      164.81     10.14 o 
   0   8   1      183.23      193.64      8.21 o 
   1   8   1      266.29      255.04      9.58 o 
   2   8   1      487.68      504.25     14.62 o 
   3   8   1      128.80      117.40      6.86 o 
   4   8   1       23.13       18.19      4.10 o 
   5   8   1        0.63       -0.18      4.04 o 
   6   8   1       76.52       62.39      6.43 o 
   7   8   1      166.01      182.25     10.41 o 
  -2   9   1       92.23       79.43      7.86 o 
  -1   9   1      152.49      128.45      9.13 o 
   0   9   1        0.81        2.31      4.41 o 
   1   9   1       17.95       25.28      4.85 o 
   2   9   1      234.19      242.62     10.28 o 
   3   9   1      216.84      234.99     10.43 o 
   4   9   1      219.78      237.65     10.35 o 
   5   9   1      372.00      367.36     13.60 o 
   1  10   1       18.89       15.16      5.48 o 
   2  10   1      153.26      146.77      9.25 o 
   3  10   1      228.03      237.84     11.29 o 
  -2  -9   2       64.43       57.28      6.76 o 
  -1  -9   2       15.16        5.48      5.04 o 
   0  -9   2       57.47       48.94      6.10 o 
   1  -9   2      140.38      112.59      9.84 o 
  -5  -8   2      218.96      233.58     11.45 o 
  -4  -8   2      179.49      202.21     10.25 o 
  -3  -8   2      431.60      425.18     14.09 o 
  -2  -8   2      330.53      331.96     12.21 o 
  -1  -8   2       89.28       81.88      6.46 o 
   0  -8   2      240.79      270.47     10.50 o 
   2  -8   2       83.29       72.76      7.56 o 
   3  -8   2       48.68       39.98      6.89 o 
  -5  -7   2      295.00      273.50     11.06 o 
  -4  -7   2      479.82      485.04     15.08 o 
  -3  -7   2      225.06      224.83      9.67 o 
  -2  -7   2        1.28        1.75      3.69 o 
  -1  -7   2      105.91       97.32      6.22 o 
   0  -7   2       74.70       96.38      6.05 o 
   1  -7   2       30.48       28.17      4.33 o 
   2  -7   2       25.30       20.65      5.53 o 
   3  -7   2       76.74       64.41      7.39 o 
   4  -7   2      199.39      204.25     11.61 o 
   5  -7   2       29.85       36.07      7.53 o 
  -7  -6   2      146.21      134.58      8.70 o 
  -5  -6   2      177.40      158.42      8.31 o 
  -4  -6   2        2.37        1.72      3.48 o 
  -3  -6   2       11.37        6.58      3.08 o 
  -2  -6   2       31.79       37.81      4.44 o 
  -1  -6   2      126.70      121.96      6.52 o 
   0  -6   2      399.30      366.04     11.01 o 
   1  -6   2      149.40      130.87      6.34 o 
   2  -6   2      206.48      197.96      5.74 o 
   3  -6   2      168.39      167.29      9.19 o 
   4  -6   2      599.83      574.35     19.11 o 
   5  -6   2      203.99      221.94     12.74 o 
   6  -6   2      231.97      251.62     13.96 o 
  -7  -5   2        1.49        3.32      4.27 o 
  -6  -5   2        2.88        2.41      3.73 o 
  -5  -5   2        1.40       -1.44      3.12 o 
  -4  -5   2      185.33      180.38      7.84 o 
  -3  -5   2      176.38      165.67      7.27 o 
  -2  -5   2     1754.99     1643.76     34.61 o 
  -1  -5   2     1398.66     1393.51     29.71 o 
   0  -5   2     2265.45     2262.41     45.39 o 
   1  -5   2     1324.05     1272.58     26.84 o 
   2  -5   2      945.16      904.69     15.32 o 
   3  -5   2        8.15       19.48      4.49 o 
   4  -5   2       78.66       78.96      6.48 o 
   5  -5   2        1.61        4.56      4.94 o 
   6  -5   2        6.06        5.87      5.22 o 
   7  -5   2        2.08        5.36      6.79 o 
  -7  -4   2      169.67      174.17      8.41 o 
  -6  -4   2      296.30      292.34      9.01 o 
  -5  -4   2      551.20      505.83     20.77 o 
  -4  -4   2      631.71      626.87     10.99 o 
  -3  -4   2        6.75        4.93      1.64 o 
  -2  -4   2      466.05      444.84     11.72 o 
  -1  -4   2      568.11      587.03     14.03 o 
   0  -4   2      511.37      485.75     11.85 o 
   1  -4   2        8.25       11.20      1.24 o 
   2  -4   2        0.06       -0.42      1.11 o 
   3  -4   2       25.49       27.32      2.35 o 
   4  -4   2      149.89      168.18     11.44 o 
   5  -4   2      104.99      110.75      5.12 o 
   6  -4   2      468.19      480.73     11.12 o 
   7  -4   2       55.42       55.11      7.08 o 
  -8  -3   2      178.57      177.94     10.08 o 
  -7  -3   2       35.12       34.20      5.13 o 
  -6  -3   2      695.98      710.67     21.08 o 
  -5  -3   2      214.81      216.48      5.51 o 
  -4  -3   2      643.67      641.11     11.47 o 
  -3  -3   2       46.61       51.47      2.39 o 
  -2  -3   2      311.58      295.96      5.52 o 
  -1  -3   2       10.88        8.63      1.29 o 
   0  -3   2       97.07       93.14      4.03 o 
   1  -3   2      395.11      374.80      6.09 o 
   2  -3   2     1698.29     1703.11     20.64 o 
   3  -3   2     1242.11     1241.22     18.66 o 
   4  -3   2     1624.46     1461.72    142.67 o 
   5  -3   2      703.93      709.28     13.41 o 
   6  -3   2      153.97      154.15      9.41 o 
   7  -3   2       47.87       48.68      4.19 o 
   8  -3   2       96.16      104.16      6.04 o 
  -8  -2   2       43.67       45.89      6.29 o 
  -7  -2   2      189.24      188.43      9.18 o 
  -6  -2   2      225.45      229.82      5.93 o 
  -5  -2   2      166.41      168.45      4.64 o 
  -4  -2   2       76.76       72.84      5.12 o 
  -3  -2   2     1908.66     1933.89     31.42 o 
  -2  -2   2       97.97       97.20      2.65 o 
  -1  -2   2      438.71      428.78     10.03 o 
   0  -2   2      825.86      784.51     16.33 o 
   1  -2   2     5218.30     5171.05     70.56 o 
   2  -2   2     4370.09     4408.63     51.15 o 
   3  -2   2     1823.20     1891.99     22.69 o 
   4  -2   2      466.87      456.88      8.96 o 
   5  -2   2       27.54       26.35      2.49 o 
   6  -2   2       89.84       81.07      4.09 o 
   7  -2   2       30.44       29.42      3.51 o 
   8  -2   2        3.69        4.52      3.43 o 
  -8  -1   2        0.10        0.80      4.61 o 
  -7  -1   2      126.46      136.61      8.11 o 
  -6  -1   2       20.99       23.41      3.99 o 
  -5  -1   2     1837.98     1890.51     27.81 o 
  -4  -1   2     3005.84     3050.98     43.05 o 
  -3  -1   2     5610.56     5454.40    108.77 o 
  -2  -1   2       20.59       17.56      1.25 o 
  -1  -1   2     3118.41     3004.78     73.35 o 
   1  -1   2     1614.09     1732.42     20.44 o 
   2  -1   2       18.26       22.58      1.17 o 
   3  -1   2       62.24       67.18      4.08 o 
   4  -1   2        0.20        2.16      1.47 o 
   5  -1   2        1.15       -1.23      1.72 o 
   6  -1   2       48.66       49.71      3.41 o 
   7  -1   2      444.97      435.71     10.17 o 
   8  -1   2      354.15      339.23      9.33 o 
   9  -1   2      167.60      141.04      9.16 o 
  -8   0   2       25.70       20.84      5.42 o 
  -7   0   2      208.99      202.16      9.65 o 
  -6   0   2       83.77       88.42      5.95 o 
  -5   0   2      854.37      845.93     20.99 o 
  -4   0   2       74.39       79.88      2.78 o 
  -3   0   2      685.70      724.20     11.29 o 
  -2   0   2      414.84      427.43      7.00 o 
  -1   0   2     7833.57     7672.72    120.99 o 
   0   0   2     2376.90     2382.28     32.85 o 
   1   0   2     1908.73     1860.76     21.81 o 
   2   0   2      191.54      188.99      2.90 o 
   3   0   2     2915.86     2962.47     60.35 o 
   4   0   2      937.51      920.03     15.36 o 
   5   0   2      349.30      318.00      7.15 o 
   6   0   2      724.44      759.58     14.18 o 
   7   0   2     1120.08     1046.55     18.92 o 
   8   0   2      250.32      254.15     10.61 o 
   9   0   2       38.05       28.41      5.53 o 
  -8   1   2      167.25      168.69     10.12 o 
  -7   1   2      291.27      300.16     11.94 o 
  -6   1   2        7.62       11.14      3.49 o 
  -5   1   2      696.28      741.67     19.22 o 
  -4   1   2      220.26      248.18      7.30 o 
  -3   1   2      270.77      268.79      4.23 o 
  -2   1   2     3168.15     3294.89     38.38 o 
  -1   1   2     9539.67     9476.20    117.98 o 
   0   1   2     1515.95     1617.13     22.63 o 
   1   1   2      408.32      484.46      7.31 o 
   2   1   2     4203.61     4009.27     69.12 o 
   3   1   2      804.07      784.32     12.87 o 
   4   1   2      141.34      134.96      3.78 o 
   5   1   2      417.88      420.23     11.56 o 
   6   1   2      733.09      724.97     18.45 o 
   7   1   2      258.96      252.61      9.47 o 
   8   1   2        9.83       13.58      3.77 o 
   9   1   2        0.04        1.46      3.93 o 
  -8   2   2       43.68       56.15      6.88 o 
  -7   2   2       23.78       18.12      4.88 o 
  -6   2   2      255.26      259.07      7.28 o 
  -5   2   2        1.20        2.53      2.09 o 
  -4   2   2      534.35      562.27     10.75 o 
  -3   2   2     1517.76     1522.48     18.57 o 
  -2   2   2     1381.15     1447.63     17.53 o 
  -1   2   2     2322.37     2348.13     27.61 o 
   0   2   2      322.40      357.14      5.84 o 
   1   2   2     3378.58     3527.78     71.04 o 
   2   2   2      906.02      910.36     19.76 o 
   3   2   2      226.25      240.35      6.91 o 
   4   2   2       17.97       22.39      2.57 o 
   6   2   2        2.93        2.00      1.60 o 
   7   2   2      141.02      145.69      7.18 o 
   8   2   2      258.71      261.59     10.69 o 
   9   2   2      527.33      496.30     16.41 o 
  -7   3   2       78.17       77.22      7.02 o 
  -6   3   2      141.95      147.44      6.56 o 
  -5   3   2      186.90      183.42      5.85 o 
  -4   3   2      521.26      513.87     10.78 o 
  -3   3   2      334.84      323.54      8.31 o 
  -2   3   2      355.22      355.56      6.99 o 
  -1   3   2      678.01      703.06     11.77 o 
   0   3   2      189.38      190.28      5.88 o 
   1   3   2      993.42      976.60     21.27 o 
   2   3   2      195.45      196.03      6.08 o 
   3   3   2     3360.39     3399.06     69.40 o 
   4   3   2      970.94     1029.72     23.30 o 
   5   3   2      517.68      493.91     13.26 o 
   6   3   2      161.62      153.00      4.66 o 
   7   3   2       51.58       54.08      4.70 o 
   8   3   2      170.64      164.92      8.45 o 
   9   3   2      178.13      173.53      9.31 o 
  -7   4   2      217.21      221.36     11.04 o 
  -6   4   2      916.29      935.89     17.92 o 
  -5   4   2      207.11      210.48     11.10 o 
  -4   4   2        0.24        1.12      2.06 o 
  -3   4   2      116.37      117.65      4.13 o 
  -2   4   2      312.41      316.74      8.33 o 
  -1   4   2      278.17      293.01      8.66 o 
   0   4   2      208.27      253.84      7.51 o 
   1   4   2      724.39      762.92     17.38 o 
   2   4   2     2080.00     2146.23     44.74 o 
   3   4   2     3974.88     4052.43     82.57 o 
   4   4   2     1145.44     1131.65     25.53 o 
   5   4   2     1563.40     1579.32     24.52 o 
   6   4   2       11.81       13.43      2.19 o 
   7   4   2      237.73      238.43     17.93 o 
   8   4   2      193.43      202.69      9.41 o 
   9   4   2        4.79        5.22      4.43 o 
  -6   5   2       65.64       68.64      6.96 o 
  -5   5   2      355.33      243.38     10.48 o 
  -4   5   2      266.97      257.87      7.13 o 
  -3   5   2      468.51      469.42     11.68 o 
  -2   5   2      307.04      304.63      7.10 o 
  -1   5   2       81.13       75.28      4.50 o 
   0   5   2      599.78      611.37     14.95 o 
   1   5   2     1516.33     1520.60     32.70 o 
   2   5   2      506.84      511.61     12.94 o 
   3   5   2     1328.07     1347.71     29.66 o 
   4   5   2      148.94      161.47      6.80 o 
   5   5   2       13.20       18.10      3.08 o 
   6   5   2       19.51       18.71      2.68 o 
   7   5   2       15.54       18.47      2.97 o 
   8   5   2       93.32       85.22      6.53 o 
   9   5   2      121.95      137.18      9.22 o 
  -6   6   2       34.73       31.31      6.44 o 
  -5   6   2      298.98      294.47      8.55 o 
  -4   6   2      496.27      487.14     20.94 o 
  -3   6   2      302.65      309.50      8.00 o 
  -2   6   2      402.61      422.97      9.28 o 
  -1   6   2      408.74      434.92     12.40 o 
   0   6   2      112.97      125.54      5.87 o 
   1   6   2      379.27      349.36     10.00 o 
   2   6   2      159.72      144.69      6.41 o 
   3   6   2       14.07       18.53      3.24 o 
   4   6   2      565.62      560.20     10.60 o 
   5   6   2      175.97      176.89      6.42 o 
   6   6   2      146.75      161.04      5.58 o 
   7   6   2      242.17      256.91      7.20 o 
   8   6   2      205.59      205.43      7.21 o 
  -5   7   2      196.67      203.05     10.90 o 
  -4   7   2      164.07      170.33      7.04 o 
  -3   7   2       86.88       86.77      4.87 o 
  -2   7   2        3.67        1.67      2.57 o 
  -1   7   2        3.84        4.17      2.99 o 
   0   7   2      176.29      188.12      5.33 o 
   1   7   2      316.39      340.82      7.46 o 
   2   7   2      329.11      354.02      7.79 o 
   3   7   2        2.31        2.04      2.34 o 
   4   7   2      291.14      304.25      7.51 o 
   5   7   2      320.60      339.38      8.09 o 
   6   7   2     1093.90     1082.09     18.55 o 
   7   7   2      608.41      608.93     17.59 o 
   8   7   2       65.16       56.75      6.68 o 
  -4   8   2       29.36       26.32      7.27 o 
  -3   8   2      140.03      130.01      9.78 o 
  -2   8   2      254.31      246.48     11.67 o 
   0   8   2      773.73      761.50     18.91 o 
   1   8   2      144.92      150.13      7.23 o 
   2   8   2      941.56      925.90     22.46 o 
   3   8   2      358.14      362.26     12.12 o 
   4   8   2      143.59      135.81      7.75 o 
   5   8   2        8.38        8.86      3.87 o 
   6   8   2       33.44       31.73      5.38 o 
   7   8   2        0.01        3.82      4.81 o 
  -2   9   2      131.31      128.10      9.49 o 
  -1   9   2       65.47       69.23      7.38 o 
   0   9   2      149.07      157.94      8.16 o 
   1   9   2      103.46       98.03      6.87 o 
   2   9   2      173.92      165.40      8.67 o 
   3   9   2       40.49       53.67      5.57 o 
   4   9   2        4.82        8.33      4.59 o 
   5   9   2       23.67       22.66      5.33 o 
   6   9   2       12.22       15.59      5.13 o 
   1  10   2        2.30        2.33      4.94 o 
   2  10   2       56.25       57.08      6.64 o 
   3  10   2      359.74      386.14     14.13 o 
   4  10   2      178.25      168.42     10.03 o 
  -3  -8   3        3.01        8.39      4.96 o 
  -2  -8   3      179.43      180.92      9.51 o 
  -1  -8   3      129.02      124.53      8.11 o 
   0  -8   3      163.21      170.24      8.85 o 
   2  -8   3       46.88       41.47      6.88 o 
  -5  -7   3      247.89      229.19     10.41 o 
  -4  -7   3      426.18      404.16     13.65 o 
  -3  -7   3      341.33      330.90     12.18 o 
  -2  -7   3      101.92       84.63      6.15 o 
  -1  -7   3      254.10      256.06      9.83 o 
   0  -7   3       50.73       51.74      5.20 o 
   1  -7   3      141.04      137.17      7.67 o 
   2  -7   3      158.22      149.99      9.98 o 
   3  -7   3      204.30      201.48     11.18 o 
   4  -7   3        0.00       -1.87      5.56 o 
  -6  -6   3      170.36      157.83      8.60 o 
  -5  -6   3      179.91      160.07      8.62 o 
  -4  -6   3      250.91      228.18      9.36 o 
  -3  -6   3      102.78       91.72      5.99 o 
  -2  -6   3      433.54      419.88     12.77 o 
  -1  -6   3      321.85      307.36     10.46 o 
   0  -6   3       11.29       11.66      3.43 o 
   1  -6   3        5.15        2.68      3.41 o 
   2  -6   3      536.53      513.52     14.52 o 
   3  -6   3      212.19      204.83     10.40 o 
   4  -6   3      196.74      192.40     11.26 o 
   5  -6   3      336.36      358.44     16.03 o 
  -7  -5   3      149.31      131.36      8.36 o 
  -6  -5   3      145.89      139.35      7.95 o 
  -5  -5   3      107.45      110.51      6.89 o 
  -4  -5   3       15.42       16.15      3.76 o 
  -3  -5   3       22.02       18.43      3.72 o 
  -2  -5   3       72.73       70.54      4.78 o 
  -1  -5   3      492.47      459.33     12.58 o 
   0  -5   3     1677.02     1615.36     33.83 o 
   1  -5   3      402.12      401.71     11.09 o 
   2  -5   3        3.17        4.10      2.38 o 
   3  -5   3       19.90       14.95      4.61 o 
   4  -5   3      178.41      181.04     10.08 o 
   5  -5   3      497.89      512.12     18.45 o 
   6  -5   3      120.82      116.75      8.97 o 
  -6  -4   3       24.18       29.10      4.46 o 
  -5  -4   3       50.17       57.63      4.63 o 
  -4  -4   3       36.16       38.44      3.85 o 
  -3  -4   3       78.22       78.65      4.94 o 
  -2  -4   3      915.50      886.37     20.22 o 
  -1  -4   3     2368.52     2289.59     45.90 o 
   0  -4   3     1982.98     1874.49     37.97 o 
   1  -4   3      571.22      504.36     12.40 o 
   2  -4   3      495.15      480.51      9.16 o 
   3  -4   3       34.94       40.81      2.56 o 
   4  -4   3       98.54      104.12      7.09 o 
   5  -4   3      334.86      361.95     13.72 o 
   6  -4   3       48.16       43.02      6.07 o 
   7  -4   3       58.77       64.65      8.08 o 
  -7  -3   3       39.39       41.13      6.14 o 
  -6  -3   3      267.50      286.27      9.65 o 
  -5  -3   3      334.29      336.43     12.29 o 
  -4  -3   3      433.23      402.80     18.82 o 
  -3  -3   3     1199.00     1209.91     28.91 o 
  -2  -3   3      472.70      459.50      7.91 o 
  -1  -3   3      661.63      610.13     14.24 o 
   0  -3   3      505.05      507.33     12.16 o 
   1  -3   3      129.99      142.61      5.10 o 
   2  -3   3      533.69      498.09      7.01 o 
   3  -3   3       74.29       79.86      2.39 o 
   4  -3   3      280.43      286.44     10.83 o 
   5  -3   3      517.56      517.33     10.68 o 
   6  -3   3      487.05      494.93     11.78 o 
   7  -3   3      223.09      243.96      7.72 o 
   8  -3   3       82.77       81.56      5.60 o 
  -8  -2   3      137.93      138.66      9.64 o 
  -7  -2   3      246.94      257.77     11.17 o 
  -6  -2   3      443.46      471.11     15.70 o 
  -5  -2   3      337.23      334.73      7.28 o 
  -4  -2   3      114.52      114.82      3.77 o 
  -3  -2   3       45.42       45.49      2.34 o 
  -2  -2   3      187.63      184.17      6.14 o 
  -1  -2   3       27.49       32.39      1.63 o 
   0  -2   3      701.53      658.61      9.90 o 
   1  -2   3     2990.29     3057.33     77.35 o 
   2  -2   3     2350.65     2449.77     29.05 o 
   3  -2   3      373.56      351.36     10.55 o 
   4  -2   3      560.39      563.42     10.59 o 
   5  -2   3      152.26      151.26      6.80 o 
   6  -2   3      483.20      491.22     14.82 o 
   7  -2   3      123.90      135.06      9.18 o 
   8  -2   3        0.49        0.26      3.13 o 
  -8  -1   3      109.47      104.09      8.52 o 
  -7  -1   3        8.77        8.68      4.59 o 
  -6  -1   3       64.61       67.47      5.67 o 
  -5  -1   3      314.00      305.68     11.89 o 
  -4  -1   3      355.18      357.58      7.11 o 
  -3  -1   3      154.50      155.80      4.00 o 
  -2  -1   3      681.59      732.47     11.47 o 
  -1  -1   3        5.93        5.05      0.96 o 
   0  -1   3      536.27      573.09      8.75 o 
   1  -1   3     1622.93     1593.68     19.04 o 
   2  -1   3     3590.41     3627.81     42.26 o 
   3  -1   3     3287.63     3421.00     67.64 o 
   4  -1   3     1019.54     1041.77     15.71 o 
   5  -1   3       48.20       37.72      5.60 o 
   6  -1   3       15.46       16.60      3.67 o 
   7  -1   3        1.26        0.52      2.58 o 
   8  -1   3       81.71       95.58      5.16 o 
   9  -1   3        3.47        4.19      3.83 o 
  -8   0   3        9.24        7.98      5.55 o 
  -7   0   3      164.50      146.83      8.87 o 
  -6   0   3      478.47      492.58     15.18 o 
  -5   0   3      347.79      378.17     12.14 o 
  -4   0   3     1748.47     1797.20     26.43 o 
  -3   0   3     2616.45     2678.71     37.94 o 
  -2   0   3     2025.72     2082.20     29.60 o 
  -1   0   3      172.20      158.34      3.38 o 
   0   0   3     4469.28     4447.90     60.89 o 
   1   0   3       20.01       17.71      1.30 o 
   2   0   3       38.14       43.58      1.48 o 
   3   0   3      479.08      514.87      6.96 o 
   4   0   3      355.54      379.18      7.56 o 
   5   0   3       49.63       43.25      2.84 o 
   6   0   3      400.23      382.24      8.66 o 
   7   0   3      695.52      672.46     13.54 o 
   8   0   3      736.97      704.53     14.61 o 
   9   0   3       55.47       46.57      6.24 o 
  -7   1   3      257.82      262.21     11.25 o 
  -6   1   3      268.31      280.68     10.85 o 
  -5   1   3       53.70       65.66      5.24 o 
  -4   1   3      736.21      727.83     11.88 o 
  -3   1   3        0.83        2.83      2.67 o 
  -2   1   3     1828.71     1736.00     24.92 o 
  -1   1   3      119.28      139.19      3.17 o 
   0   1   3     5011.38     4864.65     66.62 o 
   1   1   3      747.74      756.49      9.40 o 
   2   1   3      218.59      211.32      3.34 o 
   3   1   3      142.98      152.72      2.86 o 
   4   1   3      647.35      578.34     10.38 o 
   5   1   3     1026.51      999.96     17.06 o 
   6   1   3     1123.45     1047.96     18.28 o 
   7   1   3      599.64      573.79     16.16 o 
   8   1   3      287.44      281.87     11.08 o 
   9   1   3        1.98       -0.15      4.20 o 
  -7   2   3       96.45      108.62      8.13 o 
  -6   2   3       73.23       65.66      5.72 o 
  -5   2   3       85.03       87.15      5.97 o 
  -4   2   3       20.72       16.38      2.21 o 
  -3   2   3      243.49      241.60      4.11 o 
  -2   2   3        1.52        2.08      0.83 o 
  -1   2   3     3590.17     3718.49     43.47 o 
   0   2   3     1723.93     1725.73     24.54 o 
   1   2   3     1345.74     1355.63     19.50 o 
   2   2   3      566.60      555.68     13.05 o 
   3   2   3      114.86      116.44      4.59 o 
   4   2   3      823.53      779.64     18.35 o 
   5   2   3      567.53      559.65     14.39 o 
   6   2   3      607.06      581.19     15.54 o 
   7   2   3        1.44        2.82      3.08 o 
   8   2   3        7.23        6.81      3.50 o 
   9   2   3        6.81        7.01      4.59 o 
  -7   3   3       47.92       48.02      6.53 o 
  -6   3   3       17.10       16.68      4.83 o 
  -5   3   3      270.93      277.88     10.85 o 
  -4   3   3       19.29       23.92      2.58 o 
  -2   3   3     2057.69     2036.26     25.05 o 
  -1   3   3     5556.49     5631.32     65.45 o 
   0   3   3     2179.82     2190.57     45.78 o 
   1   3   3       18.78       17.09      2.03 o 
   2   3   3     1003.60      953.83     21.13 o 
   3   3   3      472.36      523.79     13.08 o 
   4   3   3      312.58      334.26      9.83 o 
   5   3   3       76.34       66.98      4.44 o 
   6   3   3      876.18      833.86     20.67 o 
   7   3   3      266.81      230.48      9.27 o 
   8   3   3      133.25      128.87      7.38 o 
   9   3   3      612.20      603.75     18.61 o 
  -7   4   3      177.77      176.31     10.88 o 
  -6   4   3      228.62      241.55     11.28 o 
  -5   4   3     1085.17     1128.58     28.38 o 
  -4   4   3        2.60        2.16      2.14 o 
  -3   4   3      119.63      135.50      4.52 o 
  -2   4   3       10.73        8.83      1.70 o 
  -1   4   3      309.91      278.26      9.84 o 
   0   4   3      502.79      507.09     12.93 o 
   1   4   3      717.11      735.70     17.17 o 
   2   4   3     1434.61     1413.92     30.61 o 
   3   4   3     2583.44     2697.07     56.23 o 
   4   4   3      553.37      551.78     14.44 o 
   5   4   3      640.17      606.39     15.89 o 
   6   4   3       51.79       55.73      4.54 o 
   7   4   3       87.22       91.05      4.27 o 
   8   4   3      264.38      260.96     10.84 o 
   9   4   3       85.59       86.68      7.15 o 
  -6   5   3       97.50       88.91      7.82 o 
  -5   5   3        5.25        6.37      4.46 o 
  -4   5   3      113.16      119.24      4.99 o 
  -3   5   3        8.00        6.71      2.14 o 
  -2   5   3       15.07       15.89      3.20 o 
  -1   5   3        1.58        1.32      1.65 o 
   0   5   3      447.30      471.84     12.64 o 
   1   5   3     1932.67     1987.73     42.31 o 
   2   5   3      762.89      733.91     17.65 o 
   3   5   3      546.30      535.98     14.08 o 
   4   5   3      957.65     1014.84     23.93 o 
   5   5   3      666.93      697.48     18.18 o 
   6   5   3      496.49      482.17     14.29 o 
   7   5   3       66.50       69.00      3.97 o 
   8   5   3       10.20        8.58      4.61 o 
   9   5   3        3.80        3.92      4.97 o 
  -5   6   3       43.13       49.56      6.44 o 
  -3   6   3      180.39      185.30      7.24 o 
  -2   6   3      136.80      151.00      5.19 o 
  -1   6   3      559.34      567.75     15.41 o 
   0   6   3      768.07      767.39     18.95 o 
   1   6   3     2022.12     2029.96     43.57 o 
   2   6   3      105.96      114.48      5.90 o 
   3   6   3      137.82      150.57      7.20 o 
   4   6   3      491.23      491.03     14.01 o 
   5   6   3       32.96       45.04      4.85 o 
   6   6   3        0.88        0.03      2.44 o 
   7   6   3      198.31      195.29      6.50 o 
   8   6   3      137.84      140.11     10.03 o 
  -5   7   3      103.41      108.57      8.70 o 
  -4   7   3      323.23      364.67     13.74 o 
  -3   7   3      291.62      290.35     12.39 o 
  -2   7   3      272.77      266.67      7.52 o 
  -1   7   3      285.23      282.47      7.81 o 
   0   7   3       44.11       46.86      4.33 o 
   1   7   3       82.82       89.57      5.80 o 
   2   7   3       95.29       94.03      6.28 o 
   3   7   3       70.19       75.42      5.43 o 
   4   7   3      299.87      296.52     10.61 o 
   5   7   3      425.18      446.02     20.44 o 
   6   7   3      294.37      304.32      8.05 o 
   7   7   3      547.32      535.61     11.60 o 
   8   7   3      158.65      152.82      9.84 o 
  -4   8   3       88.00       88.96      7.80 o 
  -3   8   3        9.59       10.43      4.75 o 
  -2   8   3      108.15      101.12      5.13 o 
  -1   8   3       45.70       45.00      3.84 o 
   0   8   3      179.24      184.17      8.14 o 
   1   8   3       32.47       31.43      4.28 o 
   2   8   3       47.42       48.16      4.79 o 
   3   8   3      216.65      228.67      9.37 o 
   4   8   3        2.68        2.67      3.79 o 
   5   8   3      542.63      502.78     15.27 o 
   6   8   3      555.28      558.88     16.77 o 
   7   8   3      264.10      285.55     11.82 o 
  -2   9   3       37.92       41.81      6.85 o 
  -1   9   3      234.43      213.11     11.17 o 
   0   9   3      521.31      540.51     16.04 o 
   1   9   3      596.79      611.43     17.45 o 
   2   9   3      359.31      368.99     13.01 o 
   3   9   3      174.51      185.08      9.51 o 
   4   9   3       43.33       45.45      5.97 o 
   5   9   3       34.01       28.89      5.51 o 
   6   9   3        8.31        6.07      4.48 o 
   1  10   3       38.24       32.33      6.00 o 
   2  10   3        0.73        2.16      5.06 o 
   3  10   3        1.60        4.89      5.31 o 
   4  10   3      132.64      143.95      9.31 o 
  -1  -8   4       16.56       19.21      5.62 o 
   0  -8   4       26.76       27.87      5.71 o 
   1  -8   4      131.96      124.45     10.05 o 
  -4  -7   4       42.62       48.42      6.39 o 
  -3  -7   4      335.08      322.49     12.14 o 
  -2  -7   4       16.38        9.61      4.20 o 
  -1  -7   4       68.04       56.80      6.00 o 
   0  -7   4      228.08      224.62      9.70 o 
   1  -7   4      330.82      332.68     11.57 o 
   2  -7   4      533.44      504.81     18.08 o 
   3  -7   4      257.58      258.13     12.90 o 
   4  -7   4      232.00      224.22     13.47 o 
  -5  -6   4      266.57      241.85     10.52 o 
  -4  -6   4      337.87      354.44     12.75 o 
  -3  -6   4      159.72      143.95      8.06 o 
  -2  -6   4      236.76      241.06      9.55 o 
  -1  -6   4      394.88      364.43     12.02 o 
   0  -6   4       10.03        8.96      3.75 o 
   1  -6   4        5.71        1.58      3.48 o 
   2  -6   4      129.83      117.08      5.30 o 
   3  -6   4        2.57        2.31      5.06 o 
   4  -6   4        5.86        8.50      6.09 o 
   5  -6   4       75.17       70.40      8.94 o 
  -6  -5   4       49.37       49.67      6.01 o 
  -5  -5   4      254.84      262.91     10.26 o 
  -3  -5   4      393.86      378.94     12.16 o 
  -2  -5   4       34.80       27.53      4.13 o 
  -1  -5   4       26.68       26.55      4.01 o 
   0  -5   4      136.59      131.13      6.57 o 
   1  -5   4       22.89       23.57      3.60 o 
   2  -5   4       88.79       81.75      4.15 o 
   3  -5   4      902.15      926.71     26.17 o 
   4  -5   4      134.95      127.82      8.70 o 
   5  -5   4      403.39      463.49     17.72 o 
   6  -5   4      342.13      339.35     15.01 o 
  -6  -4   4       93.04      100.07      6.65 o 
  -5  -4   4       88.12       94.14      6.17 o 
  -4  -4   4       23.13       17.75      3.73 o 
  -3  -4   4      140.06      115.54      6.07 o 
  -2  -4   4      610.81      567.32     14.76 o 
  -1  -4   4     1102.21     1064.62     23.84 o 
   0  -4   4     1115.70     1093.93     24.08 o 
   1  -4   4      563.10      567.95     14.05 o 
   2  -4   4       72.09       78.47      3.74 o 
   3  -4   4      296.06      322.55     12.21 o 
   4  -4   4      115.41      118.07      8.20 o 
   6  -4   4       93.39       89.41      7.72 o 
   7  -4   4       33.99       34.17      6.82 o 
  -6  -3   4        4.07        4.98      3.96 o 
  -5  -3   4       32.08       31.65      4.14 o 
  -4  -3   4       39.43       36.31      3.97 o 
  -3  -3   4      896.12      864.04     20.02 o 
  -2  -3   4     1877.42     1796.13     37.00 o 
  -1  -3   4     1040.21     1070.32     23.35 o 
   0  -3   4       85.06       94.17      4.56 o 
   1  -3   4     1028.57     1055.12     22.50 o 
   2  -3   4      126.10      125.14      6.64 o 
   3  -3   4      337.17      357.61      7.39 o 
   4  -3   4        1.54        1.50      2.01 o 
   5  -3   4       67.65       72.04      3.72 o 
   6  -3   4       43.68       44.21      3.61 o 
   7  -3   4      137.33      136.56      8.93 o 
   8  -3   4      108.95      108.18      6.04 o 
  -7  -2   4      184.62      187.39     10.19 o 
  -6  -2   4      231.93      228.51     10.13 o 
  -5  -2   4       70.79       72.64      6.73 o 
  -4  -2   4      354.77      369.65     11.17 o 
  -3  -2   4     1001.97     1055.11     16.64 o 
  -2  -2   4      390.76      410.62     18.14 o 
  -1  -2   4       55.64       54.89      2.21 o 
   0  -2   4      130.00      111.38      2.71 o 
   1  -2   4      737.28      744.70      9.74 o 
   2  -2   4       63.51       67.70      2.14 o 
   3  -2   4      377.22      383.91      5.89 o 
   4  -2   4     1483.34     1537.57     19.22 o 
   5  -2   4      285.24      290.00      7.26 o 
   6  -2   4       42.44       47.71      4.39 o 
   7  -2   4      135.51      139.57     10.16 o 
   8  -2   4      137.01      130.39     14.94 o 
  -7  -1   4      175.37      188.88     10.26 o 
  -6  -1   4      112.36      109.22      7.18 o 
  -5  -1   4      520.29      460.59     61.25 o 
  -4  -1   4      152.88      146.79     10.74 o 
  -3  -1   4        8.43        8.40      3.71 o 
  -2  -1   4      706.67      692.35     13.86 o 
  -1  -1   4      784.98      783.82     12.21 o 
   0  -1   4      545.86      562.55      8.98 o 
   1  -1   4     1458.96     1473.67     17.92 o 
   2  -1   4     2288.75     2327.23     27.71 o 
   3  -1   4     2126.59     2040.11     62.35 o 
   4  -1   4     1579.60     1546.27     19.11 o 
   5  -1   4      420.71      415.43     11.79 o 
   6  -1   4       51.68       65.25      3.68 o 
   7  -1   4      264.51      249.44      7.42 o 
   8  -1   4       69.25       56.69      4.55 o 
   9  -1   4        0.68        4.35      3.62 o 
  -7   0   4        0.14       -0.69      4.21 o 
  -6   0   4      360.81      397.45     13.80 o 
  -5   0   4      604.91      606.18     17.17 o 
  -4   0   4      226.86      232.97      5.63 o 
  -3   0   4       22.98       23.89      2.29 o 
  -2   0   4      133.88      108.25      3.27 o 
  -1   0   4      531.37      490.67      8.26 o 
   0   0   4     1788.10     1736.56     24.81 o 
   1   0   4      184.51      179.85      3.04 o 
   2   0   4     2839.36     2846.91     33.53 o 
   3   0   4     2796.42     2857.01     33.77 o 
   4   0   4       12.15       10.53      1.25 o 
   5   0   4       32.33       25.61      2.24 o 
   6   0   4       78.05       78.81      3.88 o 
   7   0   4        8.74       10.17      2.79 o 
   8   0   4      137.43      121.78      5.73 o 
   9   0   4       60.87       45.50      6.12 o 
  -7   1   4       87.51       83.54      7.69 o 
  -6   1   4      280.94      277.99     11.51 o 
  -5   1   4       75.94       80.88      5.99 o 
  -4   1   4      854.30      847.39     13.95 o 
  -3   1   4     1709.08     1687.93     24.94 o 
  -2   1   4     1717.75     1655.66     24.22 o 
  -1   1   4     2114.73     2138.49     31.98 o 
   0   1   4      799.06      733.47     11.36 o 
   1   1   4        9.67        7.56      0.83 o 
   2   1   4      184.71      188.46      3.23 o 
   3   1   4       71.45       77.47      2.16 o 
   4   1   4       60.17       56.65      1.98 o 
   5   1   4      828.61      777.44     13.88 o 
   6   1   4     1165.49     1108.97     19.23 o 
   7   1   4      199.62      198.61      6.41 o 
   8   1   4       32.57       33.11      4.64 o 
   9   1   4      207.07      204.46     10.31 o 
  -7   2   4      109.28       91.49      7.65 o 
  -6   2   4      296.49      302.94     12.07 o 
  -5   2   4      284.56      294.91     11.31 o 
  -4   2   4      358.68      360.66     11.85 o 
  -3   2   4      156.06      153.36      4.05 o 
  -2   2   4        4.97        5.39      1.27 o 
  -1   2   4      362.38      344.24      6.35 o 
   0   2   4     2126.29     2075.31     29.57 o 
   1   2   4       49.33       49.69      2.02 o 
   2   2   4       36.54       41.64      1.93 o 
   3   2   4      231.46      226.75      4.70 o 
   4   2   4     2888.77     2898.64     60.23 o 
   5   2   4     1619.78     1601.95     35.22 o 
   6   2   4     1266.97     1202.02     27.89 o 
   7   2   4      656.82      640.85     17.55 o 
   8   2   4      388.81      375.24     12.88 o 
   9   2   4      111.55       74.20      6.87 o 
  -7   3   4        1.74        1.15      4.77 o 
  -6   3   4       17.90       18.86      5.28 o 
  -5   3   4        0.14        0.28      3.70 o 
  -4   3   4      239.93      237.28      9.57 o 
  -3   3   4       90.40       88.53      3.22 o 
  -2   3   4     1087.70     1114.49     14.21 o 
  -1   3   4     1239.45     1277.33     15.90 o 
   0   3   4     3227.99     3231.57     45.28 o 
   1   3   4      685.77      701.63     11.17 o 
   2   3   4     1170.29     1192.73     26.25 o 
   3   3   4      811.98      843.26     19.63 o 
   4   3   4      235.75      208.39      7.51 o 
   5   3   4      423.35      412.59     11.93 o 
   6   3   4       65.08       64.23      4.89 o 
   7   3   4      330.95      323.88     11.39 o 
   8   3   4       34.02       39.09      4.77 o 
   9   3   4        0.42       -0.28      3.78 o 
  -6   4   4        0.95        0.84      4.28 o 
  -5   4   4      129.90      132.80      8.36 o 
  -4   4   4      289.13      293.04     10.85 o 
  -3   4   4      364.28      380.78     12.27 o 
  -2   4   4     2147.99     2162.89     33.79 o 
  -1   4   4      159.97      171.72      4.42 o 
   0   4   4     1170.63     1139.12     25.93 o 
   1   4   4      232.61      226.34      7.51 o 
   2   4   4       21.15       23.54      2.74 o 
   3   4   4        0.93       -0.52      2.06 o 
   4   4   4       32.80       34.50      3.74 o 
   5   4   4      174.39      163.71      7.47 o 
   6   4   4      225.25      242.66      9.17 o 
   7   4   4        2.73        3.78      3.19 o 
   8   4   4      268.09      280.92     11.38 o 
   9   4   4      230.16      218.07     10.81 o 
  -6   5   4      241.17      245.84     12.31 o 
  -5   5   4       99.61      105.91      7.84 o 
  -4   5   4      316.90      301.03     11.73 o 
  -3   5   4       12.90       15.26      3.60 o 
  -2   5   4      147.50      146.17      4.72 o 
  -1   5   4       20.45       21.16      2.23 o 
   0   5   4       62.78       67.48      4.46 o 
   1   5   4      285.07      266.83      8.61 o 
   2   5   4      821.85      777.71     18.84 o 
   3   5   4      309.12      305.78      9.70 o 
   4   5   4     1114.38     1130.12     26.40 o 
   5   5   4      492.53      488.86     14.33 o 
   6   5   4      343.75      348.20     12.03 o 
   7   5   4      436.56      461.06     14.66 o 
   8   5   4      246.10      199.16      9.96 o 
   9   5   4      129.31      131.52      8.87 o 
  -5   6   4        3.06        5.91      4.74 o 
  -4   6   4       30.22       26.49      5.43 o 
  -3   6   4      115.06      110.50      7.04 o 
  -2   6   4        5.70        3.89      3.40 o 
  -1   6   4      522.52      524.21     10.62 o 
   0   6   4      109.86      112.80      6.22 o 
   1   6   4      853.54      822.01     20.28 o 
   2   6   4     2434.79     2368.09     50.64 o 
   3   6   4     1389.87     1365.22     31.17 o 
   4   6   4     1007.03      971.64     23.81 o 
   5   6   4       37.84       44.56      5.17 o 
   6   6   4       31.71       33.13      5.12 o 
   7   6   4        3.56        1.50      3.49 o 
   8   6   4       13.46       17.25      3.64 o 
   9   6   4       56.96       50.99      7.16 o 
  -4   7   4       34.98       38.84      6.28 o 
  -3   7   4      535.06      553.97     17.14 o 
  -2   7   4      241.65      250.29     10.21 o 
  -1   7   4      357.72      355.28     10.94 o 
   0   7   4      317.54      321.82     10.92 o 
   1   7   4       22.69       31.34      4.26 o 
   2   7   4        0.91        1.74      3.26 o 
   3   7   4       16.14       23.55      4.37 o 
   4   7   4      123.54      123.50      7.49 o 
   5   7   4       27.24       28.96      4.96 o 
   6   7   4        5.59        7.07      4.69 o 
   7   7   4      141.60      136.19      6.08 o 
   8   7   4       79.99       82.43      6.47 o 
  -3   8   4      363.04      358.37     13.55 o 
  -2   8   4       57.19       56.92      6.01 o 
  -1   8   4       58.51       49.42      5.44 o 
   0   8   4       13.20       15.90      4.38 o 
   1   8   4        2.72        1.31      3.63 o 
   2   8   4      467.79      472.28     14.14 o 
   3   8   4      110.86      120.54      7.54 o 
   4   8   4      423.09      455.32     14.42 o 
   5   8   4      795.50      838.40     22.69 o 
   6   8   4      590.00      587.64     12.58 o 
   7   8   4      174.98      182.20      7.17 o 
   4   9   4      199.20      247.42     11.27 o 
   5   9   4      198.98      195.78     10.24 o 
   6   9   4      136.25      133.53      8.83 o 
   1  10   4      128.58      125.36      8.92 o 
   2  10   4       47.51       56.29      7.31 o 
   3  10   4       66.72       65.20      7.60 o 
   4  10   4        2.60       -2.34      5.35 o 
   5  10   4        2.49        0.15      5.45 o 
  -2  -7   5       27.39       31.26      5.87 o 
  -1  -7   5       28.69       18.98      4.81 o 
   0  -7   5      102.30       96.87      7.24 o 
   1  -7   5       59.37       58.69      4.89 o 
   2  -7   5      259.89      253.66     12.90 o 
  -4  -6   5      130.55      131.88      8.34 o 
  -3  -6   5       69.53       70.85      6.56 o 
  -2  -6   5       25.08       25.72      5.03 o 
  -1  -6   5        8.81        5.95      4.14 o 
   0  -6   5      425.31      395.48     12.82 o 
   1  -6   5      995.92      964.69     17.76 o 
   2  -6   5      768.43      770.79     15.05 o 
   3  -6   5      148.31      162.90     10.72 o 
   4  -6   5       51.07       39.28      7.05 o 
  -5  -5   5      392.79      394.65     13.77 o 
  -4  -5   5      414.68      422.59     13.86 o 
  -3  -5   5      437.65      455.84     13.97 o 
  -2  -5   5      566.53      556.63     15.81 o 
  -1  -5   5      225.77      238.41      9.11 o 
   0  -5   5      180.34      176.27      7.94 o 
   1  -5   5        7.99        6.75      3.47 o 
   2  -5   5        1.53        0.13      2.61 o 
   3  -5   5       34.27       36.42      5.92 o 
   4  -5   5      218.04      236.06     11.68 o 
   5  -5   5       14.62       16.44      6.73 o 
   6  -5   5      177.94      158.68     11.23 o 
  -6  -4   5      122.78      115.63      7.61 o 
  -5  -4   5      158.51      153.79      8.32 o 
  -4  -4   5       64.27       59.64      5.15 o 
  -3  -4   5       41.84       43.99      4.44 o 
  -2  -4   5        0.71        1.05      3.09 o 
  -1  -4   5       62.89       55.56      4.51 o 
   0  -4   5        1.28        1.96      2.92 o 
   1  -4   5       14.69       13.13      3.22 o 
   2  -4   5      285.36      300.29      7.36 o 
   3  -4   5      304.70      308.10      7.50 o 
   4  -4   5      116.11      114.70      8.41 o 
   6  -4   5      687.16      659.46     21.65 o 
   7  -4   5      167.60      151.42     11.00 o 
  -6  -3   5       49.19       58.34      5.82 o 
  -5  -3   5        4.79        4.87      3.73 o 
  -4  -3   5        9.21        7.21      3.08 o 
  -3  -3   5      163.39      172.08      7.47 o 
  -2  -3   5      610.49      592.65     15.22 o 
  -1  -3   5      713.97      692.49     16.83 o 
   0  -3   5       73.43       73.22      4.50 o 
   1  -3   5      557.66      557.12     10.50 o 
   2  -3   5      926.95      942.64     15.88 o 
   3  -3   5      351.63      352.78     11.02 o 
   4  -3   5     1120.03     1144.35     29.98 o 
   5  -3   5       10.05       13.21      4.39 o 
   6  -3   5      118.80      132.12      9.29 o 
   7  -3   5       16.30       20.80      5.97 o 
  -5  -2   5      135.82      157.56      7.39 o 
  -4  -2   5      521.66      530.56     14.27 o 
  -3  -2   5     1029.64     1056.07     23.77 o 
  -2  -2   5     1095.11     1086.14     23.96 o 
  -1  -2   5     1827.97     1773.73     36.46 o 
   0  -2   5     1370.59     1405.18     29.42 o 
   1  -2   5      481.30      453.47      8.64 o 
   2  -2   5       53.57       52.39      2.68 o 
   3  -2   5       82.55       71.13      5.76 o 
   4  -2   5       16.87       13.70      1.71 o 
   5  -2   5      210.93      229.37      6.34 o 
   6  -2   5       12.64       10.24      2.72 o 
   7  -2   5      272.72      255.54      7.86 o 
   8  -2   5      239.56      219.14      8.01 o 
  -6  -1   5      364.11      361.34     13.71 o 
  -5  -1   5      199.98      214.28      6.22 o 
  -4  -1   5        9.76       13.38      2.39 o 
  -3  -1   5      126.32      120.36      4.24 o 
  -2  -1   5      100.68       98.68      3.54 o 
  -1  -1   5       52.59       59.21      5.87 o 
   0  -1   5        3.65        6.08      1.29 o 
   1  -1   5       65.87       53.41      2.69 o 
   2  -1   5        2.94        1.51      1.25 o 
   3  -1   5     1193.84     1215.05     18.11 o 
   4  -1   5      464.39      486.53      7.27 o 
   5  -1   5      679.24      662.77     21.73 o 
   6  -1   5       14.88       20.64      2.89 o 
   7  -1   5      126.02      125.72     10.23 o 
   8  -1   5      265.61      274.65      8.55 o 
  -7   0   5      119.27      151.39     10.45 o 
  -6   0   5       48.44       47.86      6.31 o 
  -5   0   5       43.88       60.27      5.79 o 
  -4   0   5       21.73       19.36      2.51 o 
  -3   0   5       37.27       38.60      5.48 o 
  -2   0   5        0.93       -0.09      1.50 o 
  -1   0   5      304.60      303.56      6.05 o 
   0   0   5      753.73      759.07     11.87 o 
   1   0   5     3469.62     3504.80     41.23 o 
   2   0   5     1604.05     1600.34     19.60 o 
   3   0   5     3499.70     3551.41     41.90 o 
   4   0   5      282.59      259.37      4.61 o 
   5   0   5      441.88      435.93      6.82 o 
   6   0   5       55.00       56.06      8.41 o 
   7   0   5      190.92      172.14      6.05 o 
   8   0   5       30.27       34.36      3.81 o 
   9   0   5        1.27        0.75      3.40 o 
  -6   1   5       70.14       78.11      7.24 o 
  -5   1   5      262.56      276.87     11.20 o 
  -4   1   5      481.49      483.59      9.43 o 
  -3   1   5      511.42      516.64      9.51 o 
  -2   1   5      130.31      142.46      4.09 o 
  -1   1   5     2935.45     2870.19     40.69 o 
   0   1   5     1271.54     1269.85     24.09 o 
   1   1   5     1150.37     1162.58     21.13 o 
   2   1   5      611.27      582.29      7.94 o 
   3   1   5      354.49      334.27      5.28 o 
   4   1   5        0.22        0.46      1.08 o 
   5   1   5       83.07       78.42      4.51 o 
   6   1   5       14.09       14.07      2.48 o 
   7   1   5      164.80      142.67      8.01 o 
   8   1   5      154.85      159.55      8.41 o 
   9   1   5      197.97      204.55     10.45 o 
  -6   2   5      282.13      287.65     12.54 o 
  -5   2   5      785.03      774.26     21.50 o 
  -4   2   5      610.72      600.69     17.11 o 
  -3   2   5      262.30      271.89      6.18 o 
  -2   2   5        8.27       13.50      1.82 o 
  -1   2   5      116.50      100.66      4.87 o 
   0   2   5      201.39      189.35      4.41 o 
   1   2   5      150.48      149.21      3.74 o 
   2   2   5      764.98      781.11     12.34 o 
   3   2   5       48.64       51.69      4.14 o 
   4   2   5      532.36      520.54      9.08 o 
   5   2   5      778.66      766.90     19.00 o 
   6   2   5     1529.83     1498.00     33.95 o 
   7   2   5      619.14      587.56     16.49 o 
   8   2   5       13.81        9.46      4.11 o 
   9   2   5       87.22       92.36      7.33 o 
  -6   3   5       23.71       23.37      5.86 o 
  -5   3   5      340.93      347.64     12.94 o 
  -4   3   5       63.70       62.52      5.42 o 
  -3   3   5       23.60       21.96      3.11 o 
  -2   3   5      109.96      105.97      3.69 o 
  -1   3   5      164.91      174.95      4.47 o 
   0   3   5      259.40      253.11      6.04 o 
   1   3   5      124.77      117.65      3.38 o 
   2   3   5      100.36       85.76      2.88 o 
   3   3   5      379.47      346.20     10.11 o 
   4   3   5      593.44      569.05     14.82 o 
   5   3   5     1198.10     1202.72     27.94 o 
   6   3   5      909.48      919.77     22.88 o 
   7   3   5      351.95      349.26     11.97 o 
   8   3   5      259.29      244.40     10.53 o 
   9   3   5        8.55        3.78      4.54 o 
  -6   4   5      108.67      125.60      9.31 o 
  -5   4   5       15.25       20.06      4.84 o 
  -4   4   5      401.21      392.46     13.50 o 
  -3   4   5      513.41      525.56     15.66 o 
  -2   4   5     1188.08     1155.83     28.74 o 
  -1   4   5      370.44      348.22      7.03 o 
   0   4   5      567.30      550.01     11.72 o 
   1   4   5     2948.31     2962.18     62.00 o 
   2   4   5     3010.69     2997.50     62.61 o 
   4   4   5        7.04        5.17      3.04 o 
   5   4   5        8.31        7.29      3.08 o 
   6   4   5        3.48       -0.44      3.05 o 
   7   4   5       37.57       33.53      4.76 o 
   8   4   5      138.87      131.82      7.84 o 
   9   4   5      111.03      100.23      7.33 o 
  -5   5   5       81.59       59.53      6.42 o 
  -4   5   5      285.23      291.96     12.11 o 
  -3   5   5      411.78      437.67     14.24 o 
  -2   5   5      172.67      181.04      8.19 o 
  -1   5   5      241.98      247.79      9.37 o 
   0   5   5      283.13      282.23      9.71 o 
   1   5   5      593.43      587.64     15.63 o 
   2   5   5       95.25       95.74      5.62 o 
   3   5   5      326.32      313.24     10.31 o 
   4   5   5      152.95      145.34      7.30 o 
   5   5   5       58.93       67.64      5.59 o 
   6   5   5       24.26       25.55      4.29 o 
   7   5   5      477.81      488.29     15.23 o 
   8   5   5      519.96      542.44     16.95 o 
   9   5   5      284.52      307.96     13.21 o 
  -5   6   5       16.99       15.17      6.17 o 
  -4   6   5      127.52      147.32      9.41 o 
  -3   6   5       22.42       24.58      5.02 o 
  -2   6   5        5.92        5.70      3.78 o 
  -1   6   5       29.66       26.53      4.21 o 
   0   6   5       46.18       49.55      4.70 o 
   1   6   5      101.26      100.51      6.16 o 
   2   6   5      995.81      940.86     22.98 o 
   3   6   5      592.81      578.24     15.98 o 
   4   6   5      459.85      471.61     14.33 o 
   5   6   5      132.70      143.35      8.11 o 
   6   6   5       68.13       77.22      6.06 o 
   7   6   5      183.24      190.81      9.42 o 
   8   6   5      246.93      295.78     12.63 o 
  -4   7   5        1.43       -0.96      5.18 o 
  -3   7   5        0.95        0.74      4.46 o 
  -2   7   5      168.19      170.56      8.61 o 
  -1   7   5       40.81       40.96      5.03 o 
   0   7   5      448.98      433.79     13.64 o 
   2   7   5     1069.05     1027.29     25.12 o 
   3   7   5     1593.38     1525.97     35.16 o 
   4   7   5      266.70      275.56     10.85 o 
   5   7   5       37.04       36.69      5.52 o 
   6   7   5       68.75       51.69      6.18 o 
   7   7   5       20.35       20.37      5.72 o 
   8   7   5       56.72       62.83      4.98 o 
  -3   8   5      339.44      357.91     14.14 o 
  -2   8   5      336.78      343.72     13.14 o 
  -1   8   5       51.43       50.42      5.69 o 
   0   8   5      145.94      142.98      8.05 o 
   1   8   5        1.79       -1.13      3.72 o 
   2   8   5      113.61      116.09      7.47 o 
   3   8   5        1.25        2.18      4.18 o 
   4   8   5       28.68       34.39      5.37 o 
   5   8   5        0.24        7.14      4.97 o 
   6   8   5      199.36      214.58     10.85 o 
   7   8   5       98.94      106.43      8.48 o 
  -2   9   5       31.91       28.19      5.81 o 
  -1   9   5        0.12       -2.08      4.60 o 
   0   9   5       24.57       27.96      5.64 o 
   1   9   5        9.13       13.21      4.79 o 
   2   9   5       13.23       22.68      5.10 o 
   3   9   5       77.27       75.90      7.09 o 
   4   9   5      385.90      401.86     14.24 o 
   5   9   5      316.33      326.58     13.15 o 
   6   9   5      202.34      225.30     12.06 o 
   5  10   5       48.45       58.13      7.24 o 
  -2  -6   6        3.19        7.76      4.46 o 
  -1  -6   6      106.36      101.61      7.58 o 
   0  -6   6      401.66      432.27     14.29 o 
   1  -6   6      222.41      216.14      7.59 o 
   2  -6   6      429.34      429.40     10.80 o 
   3  -6   6      324.38      303.88     14.00 o 
  -4  -5   6      107.87      114.38      7.56 o 
  -2  -5   6      211.99      214.86      9.73 o 
  -1  -5   6       18.06       11.42      3.92 o 
   0  -5   6      399.98      404.90     12.78 o 
   1  -5   6      450.69      437.74     10.20 o 
   2  -5   6      272.56      249.71     17.44 o 
   3  -5   6      137.41      125.75      9.06 o 
   4  -5   6        6.79       12.02      6.08 o 
   5  -5   6       14.11       12.14      6.96 o 
  -5  -4   6      284.29      288.60     11.64 o 
  -4  -4   6      271.29      273.69     10.91 o 
  -3  -4   6      135.73      141.89      7.54 o 
  -2  -4   6      585.89      562.17     15.86 o 
  -1  -4   6      241.58      236.84      9.07 o 
   0  -4   6       23.29       25.90      4.19 o 
   1  -4   6        0.71        1.47      2.35 o 
   2  -4   6        0.24       -2.19      2.33 o 
   3  -4   6        7.02        7.79      2.81 o 
   4  -4   6       40.65       39.44      5.83 o 
   6  -4   6      173.03      150.08     11.26 o 
  -5  -3   6       25.06       22.35      4.91 o 
  -4  -3   6       83.82       87.22      5.99 o 
  -3  -3   6       99.87       95.67      6.22 o 
  -2  -3   6       39.61       38.81      4.19 o 
  -1  -3   6      331.93      332.92     10.75 o 
   0  -3   6      293.53      293.25      9.60 o 
   1  -3   6       82.88       82.74      3.93 o 
   2  -3   6      255.49      259.70      9.04 o 
   3  -3   6       57.64       65.66      5.48 o 
   4  -3   6      931.06      995.32     27.33 o 
   5  -3   6     1107.15     1103.88     30.08 o 
   6  -3   6      320.00      326.63     14.18 o 
   7  -3   6      215.06      202.59     11.85 o 
  -5  -2   6       25.38       29.94      4.73 o 
  -4  -2   6       26.39       33.20      4.45 o 
  -3  -2   6      408.28      393.28     11.81 o 
  -2  -2   6      508.59      491.31     13.45 o 
  -1  -2   6      722.12      706.43     17.33 o 
   0  -2   6      555.49      519.86     13.58 o 
   1  -2   6      287.56      310.03     15.99 o 
   2  -2   6      315.07      333.15      7.30 o 
   3  -2   6      374.72      375.63      7.97 o 
   4  -2   6      341.07      361.59      8.00 o 
   5  -2   6       11.17       14.35      4.12 o 
   6  -2   6       36.98       35.58      5.45 o 
   7  -2   6        0.86        2.71      5.45 o 
   8  -2   6       17.05       23.80      6.53 o 
  -5  -1   6      155.25      164.31      6.08 o 
  -4  -1   6      310.56      327.98      7.83 o 
  -3  -1   6      326.58      332.19      7.56 o 
  -2  -1   6      796.22      808.86     13.59 o 
  -1  -1   6     1168.58     1212.60     18.77 o 
   0  -1   6     1271.96     1361.36     20.51 o 
   1  -1   6        5.05        5.20      1.26 o 
   2  -1   6       13.40       15.83      1.76 o 
   3  -1   6       25.46       28.26      2.16 o 
   4  -1   6       19.26       17.02      1.76 o 
   5  -1   6        1.53        0.53      2.22 o 
   6  -1   6      271.02      284.70      7.54 o 
   7  -1   6       60.26       66.12      4.55 o 
   8  -1   6      445.20      446.68     11.35 o 
  -6   0   6      473.06      472.08     16.79 o 
  -5   0   6      105.77       93.34      7.23 o 
  -4   0   6       13.57       19.16      2.74 o 
  -3   0   6       48.36       53.08      7.88 o 
  -2   0   6       53.40       53.15      2.89 o 
  -1   0   6      438.13      415.12      7.94 o 
   0   0   6        3.23        4.36      1.19 o 
   1   0   6     1111.00     1094.86     14.86 o 
   2   0   6      625.85      611.78      8.60 o 
   3   0   6      969.43      960.69     12.68 o 
   4   0   6      635.38      673.96      9.60 o 
   5   0   6      183.06      179.09      4.14 o 
   6   0   6      955.64      965.46     25.07 o 
   7   0   6      225.07      217.03      7.01 o 
   8   0   6      209.69      203.36      9.08 o 
   9   0   6       60.86       64.38      5.46 o 
  -6   1   6        1.06       -0.74      5.17 o 
  -5   1   6        1.85        3.04      4.38 o 
  -4   1   6        1.12        2.97      2.29 o 
  -3   1   6       47.51       57.06      3.20 o 
  -2   1   6       46.37       33.55      5.19 o 
  -1   1   6      368.50      354.68     15.10 o 
   0   1   6     2638.87     2578.58     36.93 o 
   1   1   6     2298.79     2273.13     33.75 o 
   2   1   6     1410.89     1327.65     27.03 o 
   3   1   6      161.27      157.21      3.46 o 
   4   1   6      899.79      887.06     12.01 o 
   5   1   6      347.09      339.52      5.96 o 
   6   1   6      151.25      149.87      5.41 o 
   7   1   6      303.82      295.96      8.12 o 
   8   1   6        4.88        1.59      3.37 o 
   9   1   6        2.12        3.20      4.72 o 
  -6   2   6        7.43        7.23      5.72 o 
  -5   2   6      145.87      159.50      9.64 o 
  -4   2   6      357.36      366.14     12.87 o 
  -3   2   6      432.34      410.36     13.33 o 
  -2   2   6      515.01      498.03      9.41 o 
  -1   2   6      463.15      442.04      8.36 o 
   0   2   6      201.37      190.95      4.72 o 
   1   2   6      365.93      318.70      8.64 o 
   2   2   6      194.28      180.92      4.44 o 
   3   2   6       12.36       13.50      1.39 o 
   4   2   6      113.97      122.37      3.25 o 
   5   2   6        3.39        3.76      2.14 o 
   6   2   6      164.25      160.81      7.73 o 
   7   2   6      251.85      239.46      9.46 o 
   8   2   6      106.67      110.54      7.68 o 
   9   2   6      197.19      183.27      9.44 o 
  -6   3   6       89.16       91.71      8.64 o 
  -5   3   6      424.74      444.12     15.95 o 
  -4   3   6      278.16      277.60     11.62 o 
  -3   3   6      128.46      124.58      4.47 o 
  -2   3   6      193.10      187.10      5.14 o 
  -1   3   6       72.24       73.78      3.24 o 
   0   3   6      362.06      377.59      7.48 o 
   1   3   6       18.58       21.10      1.84 o 
   2   3   6        0.92        1.42      1.36 o 
   3   3   6      772.19      776.64     12.85 o 
   4   3   6      130.94      128.25      6.19 o 
   5   3   6     1976.11     1972.22     43.38 o 
   6   3   6     2334.47     2378.70     51.99 o 
   7   3   6      944.85      921.12     23.49 o 
   8   3   6       35.18       26.37      5.06 o 
   9   3   6        4.74       10.95      5.02 o 
  -5   4   6       77.65       98.20      7.86 o 
  -4   4   6       19.45       22.36      4.86 o 
  -3   4   6        0.31       -2.80      3.58 o 
  -2   4   6      236.17      224.49      5.73 o 
  -1   4   6      754.79      728.52     20.78 o 
   0   4   6      234.39      245.42      5.82 o 
   1   4   6      634.98      639.35     15.46 o 
   2   4   6      598.17      582.66     10.36 o 
   3   4   6      693.73      686.81     17.62 o 
   4   4   6      299.88      292.30      9.98 o 
   5   4   6      958.43      984.26     24.20 o 
   6   4   6        4.48       10.51      3.93 o 
   7   4   6      253.43      265.16     10.72 o 
   8   4   6       46.70       47.48      5.79 o 
   9   4   6       10.82        9.41      5.17 o 
  -5   5   6       58.25       73.61      7.95 o 
  -4   5   6       36.17       35.81      6.12 o 
  -3   5   6      309.50      319.07     12.41 o 
  -2   5   6      238.40      244.21     10.12 o 
  -1   5   6      871.51      866.36     22.30 o 
   0   5   6      555.01      569.71     15.89 o 
   1   5   6      487.16      490.73     14.04 o 
   2   5   6       36.84       26.52      3.95 o 
   3   5   6      102.16       91.75      5.67 o 
   4   5   6       18.53       24.07      4.25 o 
   5   5   6       38.47       42.31      5.07 o 
   6   5   6       55.24       54.21      5.40 o 
   7   5   6        1.83        3.01      3.83 o 
   8   5   6      153.55      166.37      9.56 o 
   9   5   6      135.95      151.89     10.06 o 
  -4   6   6       29.47       35.72      6.31 o 
  -3   6   6      234.31      215.25     10.18 o 
  -2   6   6      203.39      198.76      9.26 o 
  -1   6   6      383.09      370.68     12.78 o 
   0   6   6      104.72      102.40      6.69 o 
   1   6   6      256.94      261.16      9.73 o 
   2   6   6        0.05        1.66      3.05 o 
   3   6   6       15.71        8.08      3.39 o 
   4   6   6      221.75      230.44      9.92 o 
   5   6   6      119.22      125.36      7.44 o 
   6   6   6      393.54      418.51     14.39 o 
   7   6   6      527.01      540.14     17.37 o 
   8   6   6      438.16      439.87     15.43 o 
   9   6   6      244.86      249.75     12.74 o 
  -3   7   6      104.17      112.55      8.35 o 
  -2   7   6       16.61       20.82      5.12 o 
  -1   7   6        7.66        5.93      3.69 o 
   0   7   6      502.16      472.57     14.88 o 
   1   7   6     1845.29     1848.77     42.11 o 
   2   7   6      600.39      558.03     16.10 o 
   3   7   6      189.95      174.66      8.58 o 
   4   7   6      236.81      230.68      9.94 o 
   5   7   6      103.41      121.35      8.28 o 
   6   7   6      175.76      206.80     10.09 o 
   7   7   6       69.06       70.18      7.44 o 
   8   7   6       28.64       24.85      6.23 o 
  -2   8   6       65.64       70.03      7.11 o 
  -1   8   6      107.58      102.68      7.17 o 
   0   8   6      190.45      215.70      9.99 o 
   1   8   6       14.50       19.20      4.83 o 
   2   8   6      155.83      150.00      8.47 o 
   3   8   6      568.68      530.84     15.97 o 
   4   8   6      239.92      259.87     11.40 o 
   5   8   6      134.13      128.01      8.54 o 
   6   8   6        7.21        6.13      5.40 o 
   7   8   6       30.78       32.22      6.64 o 
  -1   9   6      148.15      139.05      9.31 o 
   0   9   6       95.07      114.34      8.12 o 
   1   9   6      199.34      196.87     10.13 o 
   2   9   6        9.92        8.28      4.99 o 
   3   9   6        0.07       -3.17      4.73 o 
   4   9   6        0.28        2.01      5.15 o 
   5   9   6      119.85      119.03      8.84 o 
   6   9   6      149.43      150.15     10.38 o 
   1  10   6       29.97       23.87      6.32 o 
   2  10   6      176.08      177.59     10.72 o 
   3  10   6      118.11      118.04      8.82 o 
   4  10   6      159.48      168.81     10.70 o 
  -2  -5   7        0.68        5.86      4.34 o 
  -1  -5   7      332.48      344.20     12.89 o 
   0  -5   7      209.82      200.16      9.37 o 
   1  -5   7      479.74      473.54     13.63 o 
   2  -5   7      251.07      241.53      7.71 o 
   3  -5   7      632.93      626.64     21.11 o 
   4  -5   7      111.29      106.53      9.56 o 
  -3  -4   7      195.87      194.76      9.76 o 
  -2  -4   7      180.27      174.68      8.61 o 
  -1  -4   7      486.33      468.38     14.57 o 
   0  -4   7       99.38      102.03      6.45 o 
   1  -4   7      335.67      340.73      8.88 o 
   2  -4   7       90.48       98.53      9.66 o 
   3  -4   7       35.13       31.35      4.94 o 
   4  -4   7       16.14       16.02      6.04 o 
   5  -4   7        0.37        3.64      5.47 o 
  -4  -3   7      138.26      130.77      8.03 o 
  -3  -3   7      243.59      249.39      9.93 o 
  -2  -3   7       30.83       34.92      4.76 o 
  -1  -3   7       40.44       36.40      4.37 o 
   0  -3   7       60.44       66.41      5.13 o 
   1  -3   7      152.43      158.45      5.70 o 
   2  -3   7        1.40       -0.39      2.47 o 
   3  -3   7        2.76        3.53      2.68 o 
   4  -3   7      306.08      339.20     13.70 o 
   5  -3   7      851.45      874.99     25.79 o 
   6  -3   7      194.76      198.73     11.24 o 
  -5  -2   7      108.49       95.86      7.04 o 
  -4  -2   7       49.33       55.89      5.67 o 
  -3  -2   7       18.14       16.56      3.81 o 
  -2  -2   7       25.40       25.84      4.22 o 
  -1  -2   7        1.49        3.69      2.94 o 
   0  -2   7      335.19      344.20     10.93 o 
   1  -2   7      183.26      198.77      5.64 o 
   2  -2   7      319.97      324.96      7.56 o 
   3  -2   7      379.70      417.04      8.96 o 
   4  -2   7      576.41      614.31     11.85 o 
   5  -2   7      472.02      490.81     16.54 o 
   6  -2   7      273.82      277.14     12.66 o 
   7  -2   7       62.95       49.83      7.59 o 
  -5  -1   7       15.58       12.80      4.45 o 
  -4  -1   7      228.87      233.02      9.46 o 
  -3  -1   7      381.06      401.47     12.41 o 
  -2  -1   7     1422.91     1384.94     30.47 o 
  -1  -1   7      300.10      315.69     10.21 o 
   0  -1   7      708.26      707.15     17.34 o 
   1  -1   7      237.72      228.93      8.13 o 
   2  -1   7      277.28      274.50      6.45 o 
   3  -1   7      425.30      426.77     11.64 o 
   4  -1   7      131.18      124.37      4.64 o 
   5  -1   7       66.22       70.52      5.67 o 
   6  -1   7       52.87       54.12      5.96 o 
   7  -1   7       22.48       15.54      5.74 o 
   8  -1   7        9.91        7.38      5.70 o 
  -5   0   7       74.46       97.99      8.48 o 
  -4   0   7      299.95      315.14     13.16 o 
  -3   0   7      258.92      257.02      6.81 o 
  -2   0   7      139.31      133.58      4.73 o 
  -1   0   7      121.14      118.60      5.50 o 
   0   0   7      827.17      823.12     13.68 o 
   1   0   7        5.54        5.10      1.70 o 
   2   0   7        7.19        8.29      1.56 o 
   3   0   7        7.05        6.04      1.61 o 
   4   0   7      328.62      345.29      6.09 o 
   5   0   7       81.38       84.18      3.15 o 
   6   0   7      129.70      131.44      6.63 o 
   7   0   7      342.71      352.23      9.26 o 
   8   0   7      276.80      274.09      8.67 o 
  -5   1   7       41.98       45.54      6.66 o 
  -4   1   7      278.34      279.37      7.53 o 
  -3   1   7       87.12       95.85      4.34 o 
  -2   1   7      193.46      186.28      7.14 o 
  -1   1   7        9.95        6.20      2.00 o 
   0   1   7      258.23      237.81      5.64 o 
   1   1   7      281.67      266.88      5.93 o 
   2   1   7     1537.63     1475.88     22.20 o 
   3   1   7      779.14      796.34     12.97 o 
   4   1   7      120.57      125.85      4.29 o 
   5   1   7       13.46       13.84      1.99 o 
   6   1   7      308.78      313.80      8.04 o 
   7   1   7      456.66      452.31     10.49 o 
   8   1   7       39.12       40.59      4.45 o 
  -5   2   7        2.31        0.63      5.35 o 
  -4   2   7        9.38        3.78      4.76 o 
  -3   2   7      143.21      128.63      4.94 o 
  -2   2   7      222.21      229.01      5.99 o 
  -1   2   7      537.73      531.03      9.96 o 
   0   2   7      224.69      218.83      7.40 o 
   1   2   7      959.02      944.98     15.28 o 
   2   2   7     1440.88     1385.80     21.11 o 
   3   2   7     1000.38      961.96     12.87 o 
   4   2   7     1299.71     1268.44     16.61 o 
   5   2   7      275.88      285.23      5.56 o 
   6   2   7        0.40        2.92      2.41 o 
   7   2   7       21.61       18.07      4.26 o 
   8   2   7       39.33       37.55      5.60 o 
   9   2   7        3.24        2.87      4.38 o 
  -5   3   7       45.05       37.10      6.35 o 
  -4   3   7      154.32      169.78     10.03 o 
  -3   3   7      322.69      310.50      7.53 o 
  -2   3   7      696.76      711.80     12.74 o 
  -1   3   7      332.74      347.33      7.58 o 
   0   3   7       11.12       10.64      1.93 o 
   1   3   7       15.65       15.48      1.99 o 
   2   3   7      584.29      531.14      9.73 o 
   3   3   7       21.01       18.85      2.38 o 
   4   3   7      222.86      207.71      5.44 o 
   5   3   7      160.10      159.50      7.89 o 
   6   3   7      337.26      318.73     11.16 o 
   7   3   7        8.43        8.52      4.15 o 
   8   3   7      271.26      271.87     11.44 o 
   9   3   7      100.50      100.65      8.08 o 
  -5   4   7      133.37      133.12      9.80 o 
  -4   4   7      162.99      165.56     10.11 o 
  -3   4   7      228.34      215.13     10.02 o 
  -2   4   7       47.24       46.93      3.19 o 
  -1   4   7       54.41       54.99      5.12 o 
   0   4   7        0.18        0.08      1.75 o 
   1   4   7      205.04      205.12      9.24 o 
   2   4   7        1.10       -0.55      2.95 o 
   3   4   7      606.99      604.31     11.02 o 
   4   4   7     1101.60     1077.03     26.08 o 
   5   4   7     1223.08     1238.49     29.64 o 
   6   4   7      401.70      405.51     13.64 o 
   7   4   7       13.24       10.39      4.06 o 
   8   4   7      308.45      311.02     12.47 o 
   9   4   7       16.84       13.49      5.64 o 
  -4   5   7        9.11       13.84      5.77 o 
  -3   5   7       41.99       52.07      6.34 o 
  -2   5   7      210.53      204.59     12.50 o 
  -1   5   7      209.05      192.59      5.65 o 
   0   5   7      346.53      341.77      7.67 o 
   1   5   7      232.91      233.46      6.06 o 
   2   5   7      317.69      317.36     10.77 o 
   3   5   7      351.09      317.50     10.75 o 
   4   5   7     1029.14     1037.59     25.84 o 
   5   5   7      213.34      190.57      8.77 o 
   6   5   7      415.91      417.62     14.24 o 
   7   5   7       80.15       84.44      6.70 o 
   8   5   7       32.33       33.05      5.84 o 
   9   5   7       15.42       15.19      5.34 o 
  -4   6   7       30.29       25.25      6.54 o 
  -3   6   7      123.01      120.06      8.15 o 
  -2   6   7      398.64      392.21     14.02 o 
  -1   6   7      773.83      744.87     20.70 o 
   0   6   7      539.94      560.36     16.73 o 
   1   6   7       57.92       58.58      5.45 o 
   2   6   7       48.98       51.93      4.98 o 
   3   6   7      106.23      101.72      6.58 o 
   4   6   7       43.33       50.36      5.71 o 
   5   6   7      184.41      190.13      9.55 o 
   6   6   7       40.33       33.55      5.22 o 
   7   6   7      135.50      151.22      9.61 o 
   8   6   7       14.25        5.30      5.04 o 
  -3   7   7       93.04      104.92      8.63 o 
  -2   7   7      128.49      146.21      9.38 o 
  -1   7   7        6.57        1.33      3.79 o 
   0   7   7       51.50       50.31      5.73 o 
   1   7   7       42.43       44.01      5.42 o 
   2   7   7        0.55       -0.22      3.94 o 
   3   7   7       34.97       36.91      5.29 o 
   4   7   7       91.35       94.11      6.85 o 
   5   7   7      136.18      137.52      8.89 o 
   6   7   7       91.05       89.84      7.83 o 
   7   7   7      420.82      440.66     16.18 o 
   8   7   7      144.69      179.37     11.30 o 
  -2   8   7        6.74        2.16      5.32 o 
  -1   8   7       49.87       53.94      6.64 o 
   0   8   7      248.55      251.51     10.92 o 
   1   8   7      412.99      404.96     14.27 o 
   2   8   7      125.47      123.33      8.25 o 
   3   8   7      357.86      369.42     13.07 o 
   4   8   7      185.72      205.14     10.11 o 
   5   8   7      423.38      401.08     15.00 o 
   6   8   7       71.43       71.21      7.64 o 
   7   8   7       19.38       23.16      5.94 o 
   0   9   7       37.46       36.52      6.32 o 
   1   9   7      201.73      218.92     11.08 o 
   2   9   7      263.59      243.77     10.91 o 
   3   9   7      168.74      178.18     10.00 o 
   4   9   7       84.39       76.79      7.81 o 
   5   9   7        2.87        9.37      6.10 o 
   6   9   7       33.32       32.51      7.32 o 
   2  10   7        5.60        8.41      5.98 o 
   3  10   7        0.47       -3.36      5.43 o 
   4  10   7       61.21       65.69      8.19 o 
   1  -5   8      139.20      154.60      9.37 o 
  -2  -4   8        5.43        5.07      4.31 o 
  -1  -4   8      150.94      137.00      8.19 o 
   0  -4   8      405.36      415.04     14.08 o 
   1  -4   8      249.91      264.82     10.91 o 
   2  -4   8      503.10      510.03     11.60 o 
   3  -4   8       69.45       61.59     10.34 o 
   4  -4   8       47.53       39.89      7.40 o 
  -3  -3   8      100.24      108.43      7.77 o 
  -2  -3   8      145.28      142.00      8.47 o 
  -1  -3   8      245.56      234.83      9.83 o 
   0  -3   8      280.73      289.09     11.00 o 
   1  -3   8      162.01      152.28      7.66 o 
   2  -3   8       67.97       65.61      5.76 o 
   3  -3   8        0.21       -0.14      2.99 o 
   4  -3   8      199.20      162.20     10.41 o 
   5  -3   8       18.48       18.98      6.16 o 
  -3  -2   8      142.88      167.68      8.85 o 
  -2  -2   8        0.60       -1.33      3.35 o 
  -1  -2   8        0.71        0.18      3.19 o 
   0  -2   8      201.02      194.24      8.54 o 
   1  -2   8        3.58        3.76      3.49 o 
   2  -2   8        5.15        4.23      3.13 o 
   3  -2   8      463.24      480.32     10.31 o 
   4  -2   8      588.07      598.97     12.11 o 
   5  -2   8      549.87      579.55     18.94 o 
   6  -2   8      242.06      249.10     12.04 o 
  -4  -1   8        7.76        5.96      4.48 o 
  -3  -1   8       39.12       47.03      5.44 o 
  -2  -1   8       95.02       95.85      6.23 o 
  -1  -1   8      123.23      128.16      6.72 o 
   0  -1   8       40.03       36.03      4.34 o 
   1  -1   8      773.62      782.44     19.29 o 
   2  -1   8      139.92      151.12      7.00 o 
   3  -1   8      493.78      512.30     20.16 o 
   4  -1   8       52.82       61.18      3.80 o 
   5  -1   8      223.02      231.69     10.58 o 
   6  -1   8      238.38      242.12     11.79 o 
   7  -1   8       99.26       89.07      8.37 o 
  -4   0   8      115.69      128.52      7.79 o 
  -3   0   8      488.91      492.57     14.51 o 
  -2   0   8      241.90      251.51      9.29 o 
  -1   0   8      140.75      150.19      6.91 o 
   0   0   8      220.66      216.64      8.13 o 
   1   0   8     1041.94     1050.16     23.84 o 
   2   0   8      201.74      200.95      7.81 o 
   3   0   8      164.07      158.60      6.22 o 
   4   0   8       14.12       10.08      2.02 o 
   5   0   8       47.76       53.66      2.87 o 
   6   0   8       56.32       61.99      4.15 o 
   7   0   8       26.32       31.19      3.99 o 
   8   0   8      134.96      130.36     13.94 o 
  -4   1   8      165.47      175.55      6.60 o 
  -3   1   8      196.34      210.41      6.57 o 
  -2   1   8      170.89      188.29      9.05 o 
  -1   1   8      898.13      876.81     19.32 o 
   0   1   8        0.38       -0.64      2.04 o 
   1   1   8      135.63      121.32      4.30 o 
   2   1   8       84.87       81.46      3.63 o 
   3   1   8       40.46       49.99      2.91 o 
   4   1   8      127.47      124.09      6.13 o 
   5   1   8      248.93      266.52      5.63 o 
   6   1   8      278.83      286.61      7.92 o 
   7   1   8      616.82      618.33     15.99 o 
   8   1   8      396.26      416.05     10.94 o 
  -4   2   8       77.09       91.85      8.12 o 
  -3   2   8       98.69      101.25      4.88 o 
  -2   2   8       14.72       16.48      2.78 o 
  -1   2   8      227.73      230.19     11.78 o 
   0   2   8      603.31      573.08     10.68 o 
   1   2   8      178.35      178.46      5.10 o 
   2   2   8     1598.57     1543.11     23.62 o 
   3   2   8      832.67      856.67     14.45 o 
   4   2   8      132.28      122.92      5.25 o 
   5   2   8        7.49        7.23      1.96 o 
   6   2   8       28.23       29.15      2.64 o 
   7   2   8      297.48      282.08     11.14 o 
   8   2   8      131.44      143.15      8.83 o 
  -4   3   8       94.23      101.08      8.46 o 
  -3   3   8       15.33       15.28      3.07 o 
  -2   3   8      116.36      115.45      5.86 o 
  -1   3   8       32.48       35.02      2.97 o 
   0   3   8      460.98      439.54      8.98 o 
   1   3   8      217.01      194.84      5.41 o 
   2   3   8      825.51      802.79     19.12 o 
   3   3   8      606.78      601.42     11.14 o 
   4   3   8      259.19      251.45     15.52 o 
   5   3   8      464.11      496.44      9.97 o 
   6   3   8        3.30        4.85      4.07 o 
   7   3   8       17.53       19.74      5.03 o 
   8   3   8        6.19        5.72      4.22 o 
  -4   4   8      153.55      145.99      9.93 o 
  -3   4   8      146.60      130.46      9.04 o 
  -2   4   8      416.56      411.30     15.42 o 
  -1   4   8      133.92      138.53      7.52 o 
   0   4   8      308.95      295.86      8.14 o 
   1   4   8      147.13      150.25     12.53 o 
   2   4   8      194.85      190.43      5.49 o 
   3   4   8        6.69        2.87      2.12 o 
   4   4   8      200.42      205.82      6.68 o 
   5   4   8      540.99      542.67     16.18 o 
   6   4   8      361.02      378.02     13.35 o 
   7   4   8       20.49       15.96      4.98 o 
   8   4   8      183.42      174.88      9.91 o 
  -3   5   8        5.37        9.23      5.35 o 
  -2   5   8        1.67        2.34      2.64 o 
  -1   5   8        0.22        0.91      2.35 o 
   0   5   8        1.42       -0.28      2.13 o 
   1   5   8      188.82      205.67     13.94 o 
   2   5   8      348.16      344.39      7.85 o 
   3   5   8      352.23      353.70     11.93 o 
   4   5   8      824.74      823.00     21.83 o 
   5   5   8      246.14      257.88     10.88 o 
   6   5   8      127.75      147.81      8.93 o 
   7   5   8      280.94      324.08     13.10 o 
   8   5   8       70.31       75.19      7.50 o 
  -3   6   8      135.53      149.90     10.13 o 
  -2   6   8       86.40       99.45      7.97 o 
  -1   6   8       56.77       60.58      5.93 o 
   0   6   8       14.35       15.36      4.11 o 
   1   6   8      227.49      242.14     10.43 o 
   2   6   8      182.58      177.84      8.51 o 
   3   6   8      138.69      122.15      7.77 o 
   4   6   8      286.33      295.06     11.79 o 
   5   6   8      256.88      249.01     10.80 o 
   6   6   8      260.74      273.62     11.70 o 
   7   6   8       33.25       30.76      6.10 o 
   8   6   8       20.64       24.89      6.30 o 
  -2   7   8      138.68      143.29      9.80 o 
  -1   7   8      378.34      395.86     14.45 o 
   0   7   8      770.91      751.60     21.57 o 
   1   7   8      324.07      330.17     12.74 o 
   2   7   8        0.55        0.20      3.83 o 
   3   7   8        1.74        4.37      4.44 o 
   4   7   8       11.86        9.29      4.57 o 
   5   7   8       15.54        8.11      4.73 o 
   6   7   8       27.84       14.35      5.14 o 
   7   7   8       65.22       64.09      7.85 o 
   8   7   8      301.16      336.29     14.58 o 
  -1   8   8        0.22        2.88      5.32 o 
   0   8   8       64.13       70.57      6.80 o 
   1   8   8       31.17       32.06      5.99 o 
   2   8   8       31.39       31.19      5.90 o 
   3   8   8      147.46      155.79      9.45 o 
   4   8   8       53.86       63.80      7.21 o 
   5   8   8       37.53       24.78      5.67 o 
   6   8   8      272.68      260.13     12.83 o 
   7   8   8      161.53      164.18     11.36 o 
   1   9   8       38.85       39.66      6.73 o 
   2   9   8      415.21      396.71     14.95 o 
   3   9   8      176.01      192.37     10.73 o 
   4   9   8      159.60      163.33     10.72 o 
   5   9   8       62.29       62.04      8.08 o 
  -1  -3   9      179.74      169.96      9.57 o 
   0  -3   9      177.58      177.09      9.44 o 
   1  -3   9      224.30      230.94     10.02 o 
   2  -3   9      262.27      263.84     10.92 o 
   3  -3   9      146.77      155.01      8.68 o 
  -2  -2   9      126.03      120.76      8.02 o 
  -1  -2   9       90.85       94.87      7.10 o 
   0  -2   9      284.81      298.77     11.43 o 
   1  -2   9      129.51      131.81      7.47 o 
   2  -2   9        3.49        4.60      4.14 o 
   3  -2   9        0.26        1.33      3.54 o 
   4  -2   9       60.79       74.99      6.28 o 
   5  -2   9       39.04       52.65      7.10 o 
  -3  -1   9      101.08      112.90      7.73 o 
  -2  -1   9       26.63       25.95      4.69 o 
  -1  -1   9        8.81       11.39      4.30 o 
   0  -1   9       10.01        9.73      4.05 o 
   1  -1   9       22.94       23.53      4.43 o 
   2  -1   9       63.60       68.58      5.29 o 
   3  -1   9      128.66      138.32      7.37 o 
   4  -1   9      473.61      485.93     14.09 o 
   5  -1   9      287.26      295.25     12.56 o 
   6  -1   9      266.59      264.72     12.74 o 
  -3   0   9       74.29       75.95      6.63 o 
  -2   0   9      110.42      115.53      7.50 o 
  -1   0   9      117.26      130.67      7.42 o 
   0   0   9      157.25      158.92      7.49 o 
   1   0   9       62.70       59.12      5.20 o 
   2   0   9      253.99      249.90      9.38 o 
   3   0   9      528.81      532.47     14.67 o 
   4   0   9      662.81      679.14     17.38 o 
   5   0   9       98.21      108.16      6.85 o 
   6   0   9      218.98      244.72     11.62 o 
   7   0   9       86.16       92.84      8.63 o 
  -3   1   9      151.91      177.48      8.98 o 
  -2   1   9      192.04      212.71      9.58 o 
  -1   1   9      862.37      845.78     15.14 o 
   0   1   9      461.27      431.64     29.82 o 
   1   1   9      166.64      163.00      5.31 o 
   2   1   9      207.46      190.22      5.50 o 
   3   1   9      144.26      143.97      5.28 o 
   4   1   9        0.19       -0.68      2.17 o 
   5   1   9        7.28        8.28      2.68 o 
   6   1   9        5.66        7.14      2.62 o 
   7   1   9      238.68      249.73      8.11 o 
  -3   2   9      102.00      102.63      5.60 o 
  -2   2   9      230.00      244.23      7.17 o 
  -1   2   9       57.35       55.64      3.69 o 
   0   2   9       29.74       25.30      2.79 o 
   1   2   9      213.35      210.68      7.91 o 
   2   2   9       12.13       14.63      2.49 o 
   3   2   9       17.17       20.19      2.70 o 
   4   2   9        7.76        3.05      2.28 o 
   5   2   9      478.81      477.40      9.91 o 
   6   2   9      329.74      353.48      8.76 o 
   7   2   9      214.59      231.06     10.54 o 
   8   2   9      241.34      263.28     11.82 o 
  -3   3   9       39.81       50.20      4.24 o 
  -2   3   9       15.15       17.72      3.22 o 
  -1   3   9      126.46      123.32      4.97 o 
   0   3   9      376.00      346.78      8.29 o 
   1   3   9      779.70      753.05     27.76 o 
   2   3   9      148.07      137.04      4.71 o 
   3   3   9      904.83      895.75     15.47 o 
   4   3   9      128.50      130.26      4.88 o 
   5   3   9      409.57      412.78      9.08 o 
   6   3   9      209.19      221.51     10.27 o 
   7   3   9       37.94       42.79      6.14 o 
   8   3   9       43.50       58.43      6.79 o 
  -3   4   9       37.63       38.84      6.93 o 
  -2   4   9      121.08      106.55      5.18 o 
  -1   4   9      278.77      266.19      7.33 o 
   0   4   9      197.43      199.33      6.13 o 
   1   4   9      645.70      634.87     12.86 o 
   2   4   9      145.37      133.83      4.94 o 
   3   4   9      288.44      276.49      7.07 o 
   4   4   9      100.06       94.35      4.33 o 
   5   4   9        5.30        6.32      4.38 o 
   6   4   9      236.42      262.23     11.31 o 
   7   4   9       49.53       54.07      6.64 o 
   8   4   9        7.64       12.09      5.03 o 
  -2   5   9        3.09        3.93      5.04 o 
  -1   5   9      133.75      124.43      9.67 o 
   0   5   9       95.56       89.29      6.23 o 
   1   5   9       76.56       76.90      4.16 o 
   2   5   9      226.62      241.76      6.74 o 
   3   5   9        1.42        2.92      2.37 o 
   4   5   9       38.38       41.30      5.66 o 
   5   5   9       95.66      106.44      7.31 o 
   6   5   9       66.99       75.13      7.08 o 
   7   5   9      324.47      325.48     13.16 o 
   8   5   9       75.56       97.27      8.51 o 
  -2   6   9       21.02       22.27      5.95 o 
  -1   6   9       32.69       35.45      3.70 o 
   0   6   9       47.53       47.27      3.93 o 
   1   6   9       44.10       47.17      4.19 o 
   2   6   9      302.95      278.45     11.17 o 
   3   6   9      139.09      113.82      7.49 o 
   4   6   9      575.14      559.22     17.33 o 
   5   6   9      510.80      515.88     17.06 o 
   6   6   9      334.75      343.85     13.82 o 
   7   6   9      167.99      157.49      9.87 o 
  -1   7   9       63.93       56.27      7.06 o 
   0   7   9      228.99      259.58     11.62 o 
   1   7   9      204.47      216.72     10.88 o 
   2   7   9      165.84      149.99      8.74 o 
   3   7   9       28.17       24.60      5.51 o 
   4   7   9       45.27       42.24      5.89 o 
   5   7   9      121.69      109.27      8.08 o 
   6   7   9       59.72       46.48      6.48 o 
   7   7   9        0.23        2.98      6.05 o 
   0   8   9      119.88      125.04      8.79 o 
   1   8   9       10.46       10.91      5.66 o 
   2   8   9       14.53       14.28      5.21 o 
   3   8   9        0.92       -0.09      4.62 o 
   4   8   9        1.61       -1.45      5.44 o 
   5   8   9        2.52        1.02      5.18 o 
   6   8   9      102.41       96.08      8.44 o 
   2   9   9       38.96       37.56      7.01 o 
   3   9   9      100.51       88.21      8.36 o 
   4   9   9       48.78       45.42      7.70 o 
   0  -2  10       71.94       75.17      7.21 o 
   1  -2  10      197.42      209.31      9.83 o 
   2  -2  10      298.08      323.21     12.39 o 
   3  -2  10      442.27      461.45     14.92 o 
   4  -2  10       68.87       67.41      7.16 o 
  -1  -1  10       63.07       56.35      5.99 o 
   0  -1  10       72.78       70.77      6.58 o 
   1  -1  10       51.78       47.03      5.71 o 
   2  -1  10        6.81       13.09      4.67 o 
   3  -1  10       16.35       20.95      4.88 o 
   4  -1  10      165.80      166.85      8.66 o 
  -1   0  10        0.14        1.11      4.35 o 
   0   0  10        2.71        2.24      3.69 o 
   1   0  10       14.44       11.55      4.32 o 
   2   0  10      115.16      123.92      7.14 o 
   3   0  10      315.54      300.18     10.85 o 
   4   0  10      514.34      552.57     15.81 o 
   5   0  10      285.85      326.59     11.68 o 
  -2   1  10        3.31        2.55      4.67 o 
  -1   1  10      195.70      211.88      9.82 o 
   0   1  10      327.60      324.73     11.69 o 
   1   1  10        2.43        2.69      3.67 o 
   2   1  10      126.15      126.98      7.12 o 
   3   1  10      289.73      279.12     10.26 o 
   4   1  10      387.98      372.86     12.18 o 
   5   1  10      180.63      179.24      8.62 o 
   6   1  10       46.60       50.18      5.74 o 
  -2   2  10      399.24      382.21     13.15 o 
  -1   2  10      325.28      324.95     14.92 o 
   0   2  10      207.86      204.93      8.97 o 
   1   2  10      126.78      126.30      6.15 o 
   2   2  10       68.30       70.49      3.89 o 
   3   2  10        0.18        1.85      2.42 o 
   4   2  10       25.12       24.51      3.27 o 
   5   2  10       20.15       25.57      3.44 o 
   6   2  10      162.85      169.18      6.23 o 
   7   2  10      143.37      164.49      9.71 o 
  -2   3  10       12.43       13.27      3.56 o 
  -1   3  10        2.74        2.85      2.97 o 
   0   3  10        8.27        8.21      2.93 o 
   1   3  10      178.78      184.66      6.12 o 
   2   3  10       16.77       16.90      2.89 o 
   3   3  10        4.02        4.88      2.64 o 
   4   3  10       67.75       73.13      4.19 o 
   5   3  10      161.18      160.57      5.85 o 
   6   3  10      507.74      534.29     11.43 o 
   7   3  10       83.00       92.99      7.71 o 
  -2   4  10       11.52       13.79      3.61 o 
  -1   4  10       99.26       96.96      5.05 o 
   0   4  10       84.44       85.30      4.38 o 
   1   4  10      211.95      211.61      6.69 o 
   2   4  10      399.88      370.30      8.76 o 
   3   4  10      196.15      180.31      6.07 o 
   4   4  10      416.98      395.14     12.27 o 
   5   4  10      150.37      153.22      5.97 o 
   6   4  10       27.08       21.28      5.67 o 
   7   4  10        3.69        1.92      5.14 o 
  -1   5  10      109.50       98.51      5.25 o 
   0   5  10      189.74      180.89      6.49 o 
   1   5  10      440.99      442.14     10.12 o 
   2   5  10      333.92      320.93      8.22 o 
   3   5  10       26.81       29.55      3.46 o 
   4   5  10       15.79       13.67      4.13 o 
   5   5  10      190.87      184.92      9.70 o 
   6   5  10        1.46       -3.20      4.36 o 
   7   5  10        6.19        4.52      5.79 o 
  -1   6  10        0.60       -0.06      3.46 o 
   0   6  10        4.48        3.67      3.29 o 
   1   6  10        0.25        0.76      3.12 o 
   2   6  10        4.24        4.18      5.02 o 
   3   6  10      118.89      113.76      8.00 o 
   4   6  10       39.98       45.50      6.63 o 
   6   6  10      144.68      159.33     10.35 o 
   7   6  10      213.22      206.26     12.08 o 
   0   7  10        0.83        1.08      4.81 o 
   1   7  10       75.68       81.46      7.54 o 
   2   7  10       37.23       33.93      6.38 o 
   3   7  10      464.69      460.79     16.22 o 
   4   7  10      236.50      197.67     10.53 o 
   5   7  10      201.66      190.30     11.33 o 
   6   7  10       54.22       45.66      6.78 o 
   2   8  10       28.13       28.22      6.59 o 
   3   8  10      174.36      172.88     10.27 o 
   4   8  10       11.26        7.24      6.03 o 
   5   8  10       95.52       83.58      8.28 o 
   1   0  11        6.18        4.71      4.36 o 
   2   0  11        9.61        6.00      4.76 o 
   3   0  11       11.05        8.45      4.25 o 
   4   0  11       76.54       88.65      7.23 o 
   0   1  11        5.24        7.03      4.27 o 
   1   1  11       93.45       92.55      6.82 o 
   2   1  11      499.26      487.74     14.90 o 
   3   1  11      425.74      427.81     13.91 o 
   4   1  11      171.57      181.26      9.19 o 
   5   1  11      303.12      337.34     12.44 o 
   0   2  11      229.89      251.73     10.37 o 
   1   2  11       92.96       95.62      6.89 o 
   2   2  11        7.65       11.95      4.44 o 
   3   2  11       56.97       50.92      5.27 o 
   4   2  11       91.35       91.17      6.79 o 
   5   2  11       74.31       83.32      6.41 o 
   6   2  11        5.40        4.97      5.15 o 
   0   3  11      109.78      123.71      6.87 o 
   1   3  11       86.33       93.46      4.82 o 
   2   3  11        8.02        8.12      3.05 o 
   3   3  11        0.02        2.12      2.93 o 
   4   3  11        8.11        5.41      3.18 o 
   5   3  11       17.33       20.90      4.03 o 
   6   3  11      100.93      105.15      5.55 o 
   0   4  11        0.12       -0.39      3.22 o 
   1   4  11        0.27        2.49      2.97 o 
   2   4  11      181.53      184.11      6.45 o 
   3   4  11      119.85      111.58      5.24 o 
   4   4  11      165.93      160.38      8.90 o 
   5   4  11      287.35      286.80      8.29 o 
   6   4  11      129.36      115.19      8.67 o 
   0   5  11      136.06      122.29      6.03 o 
   1   5  11      308.05      306.71      8.61 o 
   2   5  11      434.00      453.47     10.57 o 
   3   5  11       49.21       44.20      3.92 o 
   4   5  11       41.34       40.77      4.19 o 
   5   5  11        0.69       -3.90      5.30 o 
   6   5  11       35.94       38.03      6.97 o 
   1   6  11       77.86       85.54     10.26 o 
   2   6  11      151.78      150.25      6.41 o 
   3   6  11       16.03        4.70      4.84 o 
   4   6  11       11.04       11.54      5.99 o 
   5   6  11        5.43        2.59      5.88 o 
   3   7  11      128.36      121.16      9.22 o 
   4   7  11      202.09      172.26     11.17 o 
                                                 
